# Supplementary material for: Susceptibility to audio signals during autonomous driving
Source: PLoS One. 2018 Aug 13;13(8):e0201963. doi: 10.1371/journal.pone.0201963 (PMC6089411; doi:10.1371/journal.pone.0201963)
Supplement: S1 File — The zip-file contains the data files that were used in the analysis reported in this manuscript. Within the zip-file a readme file explains what files are included. (ZIP) [file pone.0201963.s001.zip]

Archive with 13 entries (12 files):
- analysisScript_v20180703_forAppendix.R
- __MACOSX/
- __MACOSX/._analysisScript_v20180703_forAppendix.R
- avgpeak.csv
- avgpeakWithComma.csv
- ERP_Data.Rdata
- __MACOSX/._ERP_Data.Rdata
- reactionTimeSummary_SPSSformat.csv
- __MACOSX/._reactionTimeSummary_SPSSformat.csv
- readMe.rtf
- __MACOSX/._readMe.rtf
- summaryLogFilesActiveParticipants.csv
- __MACOSX/._summaryLogFilesActiveParticipants.csv
