# Supplementary material for: Susceptibility to audio signals during autonomous driving
Source: PLoS One. 2018 Aug 13;13(8):e0201963. doi: 10.1371/journal.pone.0201963 (PMC6089411; doi:10.1371/journal.pone.0201963)
Supplement: S1 File — The zip-file contains the data files that were used in the analysis reported in this manuscript. Within the zip-file a readme file explains what files are included. (ZIP) [file pone.0201963.s001.zip › analysisScript_v20180703_forAppendix.R]

#### This analysis belongs to the manuscript
#### Van der Heiden, Janssen, Donker, Hardeman, Mans, Kenemans (submitted) Susceptibility to audio signals during autonomous driving
#### Please cite the original manuscript when using this data in publications
#### in case of questions please contact either Remo van der Heiden, Christian P. Janssen, or Leon Kenemans of Utrecht University


## Set working directory to folder with EPR_Data.Rdata
#for example:
setwd("~/Documents/ERParticle")


#### load function to be able to make a plot with error bars
errorBars <- function(means,errors,title="",ylabel="", xlabel="",ylimitation=c(min(means)-min(means)/10,max(means)+max(means/10)),color="grey",spaceBesidesBar=0.2)
{
  plt <- barplot(means,ylim=ylimitation,main=title, ylab=ylabel, xlab=xlabel,col= color,space=spaceBesidesBar) #the basic barplot
  yv <- as.vector(means)
  errors <- as.vector(errors)
  g <- (max(plt)-min(plt))/50
  for (i in 1:length(plt))
  {
    lines(c(plt[i],plt[i]),c(yv[i]+errors[i],yv[i]-errors[i]))
    lines(c(plt[i]-g,plt[i]+g),c(yv[i]+errors[i],yv[i]+errors[i]))
    lines(c(plt[i]-g,plt[i]+g),c(yv[i]-errors[i],yv[i]-errors[i]))
    
  }
  
}


## Load file into workspace
load("ERP_Data.Rdata")

#### The data can be called by calling ERP_Data in R. For example ERP_Data[1:3,] shows the first 3 rows of data. Each row contains the average value for a participant at that time, in that condition.
#Specifically, the columns contain:
# * Pz: activity measured at EEG location Pz
# * Fz: activity measured at EEG location Fz
# * F4: activity measured at EEG location F4
# * FCz: activity measured at EEG location Fcz
# * time: marker for the timepoint
# * condition: Autonomous, Driving, or Stationary (within SJ manipulation)
# * ActPas: was this participant in the Active or Passive condition (between SJ Manipulation)
# * type: what type of data: DeviantMinusStands or NovelMinusStandard


## Time correction to shift marker to compensate for audio delay (see methods section in paper)

ERP_Data_TC <- ERP_Data
ERP_Data_TC$time <- ERP_Data_TC$time - 50

# Statistical analysis of P3a at FCz -------------------------------------

# calculate average value of EEG at FCz in NovelMinusStandard condition (for P3a) within a specific interval: 325 - 375 ms after stimulus onset (similar to Wester et al 2008)
# calculate this for each participant, for each condition.
avgpeak <- with(ERP_Data_TC[ERP_Data_TC$type=="NovelMinusStandard" & ERP_Data_TC$time > 325 & ERP_Data_TC$time < 375,],aggregate(FCz,list(condition= condition, participant=ppNr, ActPas=ActPas),mean))


avgpeak $condition <- as.factor(avgpeak $condition)

avgpeak$condition <- relevel(avgpeak$condition,ref="Stationary")   #### order of conditions is stationary, autonomous, driving
levels(avgpeak$condition)

avgpeak $ActPas <- as.factor(avgpeak $ActPas)

### Option: write this to a table to allow SPSS analysis (To the best of our knowledge, R does not provide the option to do the type of MANOVA we would like to do)
write.table(avgpeak,file="avgpeak.csv",sep=" ",row.names=FALSE,col.names=TRUE)
write.table(avgpeak,file="avgpeakWithComma.csv",sep=",",row.names=FALSE,col.names=TRUE)


### calculate means and SDs
with(avgpeak,tapply(x,condition,mean))
with(avgpeak,tapply(x,condition,sd))


with(avgpeak,tapply(x,ActPas,mean))
with(avgpeak,tapply(x, ActPas,sd))


#### Plot for Figure 2: shows main effect of driving condition

######
###### Option 1: show main effect only (averaging over conditions) 
######

### calculate average over participants for each time point for interval between t > -20 ms and t < 1000 ms
### average over participants
### average over Active/Passive

p3a_t <- with(ERP_Data_TC[ERP_Data_TC$type=="NovelMinusStandard" & ERP_Data_TC$time > -20 & ERP_Data_TC$time < 1000,],aggregate(FCz,list(time=time,condition= condition),mean))


## create an empty plot with right names. Note: on a windows computer use the command window() instead
quartz("Figure 2")

with(p3a_t,plot(time,x,type="n",xlab="Time (ms)",ylab=expression(mu*"V"),main="ERP Novel-Standard at FCz",cex.axis=1.8,cex.lab=1.5,yaxt="n"))

axis(2,at=seq(-5,15,1),labels=FALSE)
axis(2,at=seq(-5,15,5),labels=seq(-5,15,5),lwd.ticks=2,cex.axis=1.8)

axis(1,at=seq(0,1000,50),labels=rep("",length(seq(0,1000,50))))
axis(1,at=seq(0,1000,200),labels=rep("",length(seq(0,1000,200))),lwd.ticks=2)

## add transarent region to show where statistical analysis was done
rect(325,-4.22,375,11.33,col="grey",border="transparent")	

## add legend to plot
legend(600,10,bty="n",legend=c("Stationary","Autonomous","Driving"),lty=c(3,1,2),cex=1.2,lwd=4)

## add lines for various conditions
with(p3a_t[p3a_t $condition == "Driving",],lines(time,x,lty=2,lwd=4))
with(p3a_t[p3a_t $condition == "Autonomous",],lines(time,x,lty=1,lwd=4))
with(p3a_t[p3a_t $condition == "Stationary",],lines(time,x,lty=3,lwd=4))

#quartz.save("Figure 2.png", type="png", device = dev.cur(), dpi = 400)


######
###### Option 2: show effect per condition in separate plot
######

### calculate average over participants for each time point for interval between t > -20 ms and t < 1000 ms
### average over participants
### have separate datasets for Active & Passive (ActPas)

p3a_tActPas <- with(ERP_Data_TC[ERP_Data_TC$type=="NovelMinusStandard" & ERP_Data_TC$time > -20 & ERP_Data_TC$time < 1000,],aggregate(FCz,list(time=time,ActPas=ActPas,condition= condition),mean))


## create an empty plot with right names. Note: on a windows computer use the command window() instead
quartz("Figure 2",width=11,height=5)
par(mfrow=c(1,2))

# plot for Active
with(p3a_tActPas[p3a_tActPas$ActPas == "Active",],plot(time,x,type="n",xlab="Time (ms)",ylab=expression(mu*"V"),main="ERP Novel-Standard at FCz (Active)",cex.axis=1.8,cex.lab=1.5,yaxt="n",xlim=c(0,1000),ylim=c(-6,13)))

axis(2,at=seq(-5,15,1),labels=FALSE)
axis(2,at=seq(-5,15,5),labels=seq(-5,15,5),lwd.ticks=2,cex.axis=1.8)

axis(1,at=seq(0,1000,50),labels=rep("",length(seq(0,1000,50))))
axis(1,at=seq(0,1000,200),labels=rep("",length(seq(0,1000,200))),lwd.ticks=2)

## add transarent region to show where statistical analysis was done
rect(325,-6.22,375,13.33,col="grey",border="transparent")	

## add legend to plot
legend(500,10,bty="n",legend=c("Stationary","Autonomous","Driving"),lty=c(3,1,2),cex=1.2,lwd=4)

## add lines for various conditions
with(p3a_tActPas[p3a_tActPas$ActPas == "Active" & p3a_tActPas $condition == "Driving",],lines(time,x,lty=2,lwd=4))
with(p3a_tActPas[p3a_tActPas$ActPas == "Active" & p3a_tActPas $condition == "Autonomous",],lines(time,x,lty=1,lwd=4))
with(p3a_tActPas[p3a_tActPas$ActPas == "Active" & p3a_tActPas $condition == "Stationary",],lines(time,x,lty=3,lwd=4))

# plot for Passive
with(p3a_tActPas[p3a_tActPas$ActPas == "Passive",],plot(time,x,type="n",xlab="Time (ms)",ylab=expression(mu*"V"),main="ERP Novel-Standard at FCz (Passive)",cex.axis=1.8,cex.lab=1.5,yaxt="n",xlim=c(0,1000),ylim=c(-6,13)))

axis(2,at=seq(-5,15,1),labels=FALSE)
axis(2,at=seq(-5,15,5),labels=seq(-5,15,5),lwd.ticks=2,cex.axis=1.8)

axis(1,at=seq(0,1000,50),labels=rep("",length(seq(0,1000,50))))
axis(1,at=seq(0,1000,200),labels=rep("",length(seq(0,1000,200))),lwd.ticks=2)

## add transarent region to show where statistical analysis was done
rect(325,-6.22,375,13.33,col="grey",border="transparent")	

## add legend to plot
legend(500,10,bty="n",legend=c("Stationary","Autonomous","Driving"),lty=c(3,1,2),cex=1.2,lwd=4)

## add lines for various conditions
with(p3a_tActPas[p3a_tActPas$ActPas == "Passive" & p3a_tActPas $condition == "Driving",],lines(time,x,lty=2,lwd=4))
with(p3a_tActPas[p3a_tActPas$ActPas == "Passive" & p3a_tActPas $condition == "Autonomous",],lines(time,x,lty=1,lwd=4))
with(p3a_tActPas[p3a_tActPas$ActPas == "Passive" & p3a_tActPas $condition == "Stationary",],lines(time,x,lty=3,lwd=4))


####
#### now a bar plot to show both main effect of Active/Passive and main effect (and linear trend) in Driving condition
####

avgAvgpeak <- with(avgpeak,aggregate(x,list(condition= condition,ActPas=ActPas),mean))
avgAvgpeak$SD <- with(avgpeak,aggregate(x,list(condition= condition,ActPas=ActPas),sd))$x
avgAvgpeak$nrObs <- with(avgpeak,aggregate(x,list(condition= condition,ActPas=ActPas),length))$x
avgAvgpeak$SE <- avgAvgpeak$SD / sqrt(avgAvgpeak$nrObs)

quartz("Figure 3")
with(avgAvgpeak,errorBars(x,SE,title="Average peak height Novel-Standard at FCz",ylabel=expression(mu*"V"),xlabel="",ylimitation=c(-0.9,15),color=c(grey(1),grey(0.8),grey(0.5)),spaceBesidesBar=c(0,0,0,0.5,0,0)))
text(1.5,-0.4,"Active condition")
text(5,-0.4,"Passive condition")

axis(2,at=seq(0,15,1),labels=FALSE)
axis(2,at=seq(0,15,5),labels=FALSE,lwd.ticks=2,cex.axis=1.8)

## add legend to plot
legend(4.5,14,bty="n",legend=c("Stationary","Autonomous","Driving"),fill=c(grey(1),grey(0.8),grey(0.5)),cex=1.2)


#####
#####
#####  analysis of reaction time: mean and variability (SD)
#####
#####


### load the file
rawTimes <- read.csv("summaryLogFilesActiveParticipants.csv",header=TRUE)


rawTimes2 <- rawTimes
rawTimes2 $tDiff <- c(0,diff(rawTimes2 $Time)) ## calculate time difference between current time and time of previous event
rawTimes2 $previousCode <- c(0,(rawTimes2 $Code)[1:(nrow(rawTimes2)-1)]) ## add the previous code, as we only want to look at events where a response (Event = 1) follows a deviant (6, 16, 26)

rawTimes2 <- rawTimes2[rawTimes2 $TTime > 0,]  ### only look at locations where a response was given

### only look at events where a response (Event = 1) follows a deviant (6, 16, 26)
rawTimes3 <- rawTimes2[(rawTimes2 $previousCode == 6 | rawTimes2 $previousCode == 16 | rawTimes2 $previousCode == 26),]


### normalize the RTs: these were 50 msec later than what was logged. Because time is in 1/10 of msec, it should be timediff - 500
rawTimes3$normalizedRT <- rawTimes3$tDiff - 500
rawTimes3$normalizedRT <- rawTimes3$normalizedRT / 10   ### reaction time is in milliseconds * 10, so divide by 10 to get ms


### only look at valid responses. We use similar criteria as in Wester et al. (2008) Accident Analysis and Prevention: normalizedRT >= 150.0 msec AND normalizedRT <= 1000.0 msec
rawTimes4 <- rawTimes3[rawTimes3$normalizedRT >= 150 & rawTimes3$normalizedRT <= 1000,]


### now calculate the MEAN, SD, and Nr observations per participant and per condition
rtSummaryPerPPAndCondition <- with(rawTimes4,aggregate(normalizedRT ,list(PP=PP,Condition=Condition),mean))
rtSummaryPerPPAndCondition$meanRT <- rtSummaryPerPPAndCondition$x
rtSummaryPerPPAndCondition$SD <- with(rawTimes4,aggregate(normalizedRT ,list(PP=PP,Condition=Condition),sd))$x
rtSummaryPerPPAndCondition$nrObs <- with(rawTimes4,aggregate(normalizedRT ,list(PP=PP,Condition=Condition),length))$x


write.table(rtSummaryPerPPAndCondition,file="reactionTimeSummary.csv",sep=",",row.names=FALSE,col.names=TRUE)
