# Supplementary material for: Susceptibility to audio signals during autonomous driving
Source: PLoS One. 2018 Aug 13;13(8):e0201963. doi: 10.1371/journal.pone.0201963 (PMC6089411; doi:10.1371/journal.pone.0201963)
Supplement: S1 File — The zip-file contains the data files that were used in the analysis reported in this manuscript. Within the zip-file a readme file explains what files are included. (ZIP) [file pone.0201963.s001.zip › avgpeak.csv]

condition "participant" "ActPas" "x"
Autonomous 1 "Active" 7.60196153846154
Driving 1 "Active" 8.49499230769231
Stationary 1 "Active" 15.3091615384615
Autonomous 2 "Active" 8.28411538461538
Driving 2 "Active" 11.3631384615385
Stationary 2 "Active" 12.6557538461538
Autonomous 3 "Active" 4.90419230769231
Driving 3 "Active" 4.88413076923077
Stationary 3 "Active" 5.17737692307692
Autonomous 7 "Active" 10.7857692307692
Driving 7 "Active" 4.8658
Stationary 7 "Active" 6.89690769230769
Autonomous 9 "Active" 8.65291538461539
Driving 9 "Active" 8.87181538461538
Stationary 9 "Active" 12.4366538461538
Autonomous 11 "Active" 12.7281461538462
Driving 11 "Active" 7.69200769230769
Stationary 11 "Active" 13.4364769230769
Autonomous 13 "Active" 5.29907692307692
Driving 13 "Active" 5.42354615384615
Stationary 13 "Active" 11.3722307692308
Autonomous 15 "Active" 13.8412076923077
Driving 15 "Active" 4.92793846153846
Stationary 15 "Active" 15.6771615384615
Autonomous 17 "Active" 13.5306692307692
Driving 17 "Active" 10.9706769230769
Stationary 17 "Active" 13.3692307692308
Autonomous 4 "Passive" 2.54718461538462
Driving 4 "Passive" 6.31478461538462
Stationary 4 "Passive" 9.30854615384615
Autonomous 5 "Passive" 4.4132
Driving 5 "Passive" 3.15214615384615
Stationary 5 "Passive" 9.80690769230769
Autonomous 6 "Passive" 7.05900769230769
Driving 6 "Passive" 7.08166923076923
Stationary 6 "Passive" 8.11349230769231
Autonomous 10 "Passive" 2.344
Driving 10 "Passive" -1.36775384615385
Stationary 10 "Passive" 5.18667692307692
Autonomous 12 "Passive" 5.60153076923077
Driving 12 "Passive" 4.23202307692308
Stationary 12 "Passive" 10.3933692307692
Autonomous 14 "Passive" 8.84088461538462
Driving 14 "Passive" 5.35569230769231
Stationary 14 "Passive" 7.8645
Autonomous 16 "Passive" 8.39798461538462
Driving 16 "Passive" 7.52526923076923
Stationary 16 "Passive" 11.0091384615385
Autonomous 18 "Passive" 7.80733846153846
Driving 18 "Passive" 6.41016153846154
Stationary 18 "Passive" 3.76863076923077
Autonomous 19 "Passive" 7.31341538461538
Driving 19 "Passive" 5.03083846153846
Stationary 19 "Passive" 14.1531769230769
