# Supplementary material for: Susceptibility to audio signals during autonomous driving
Source: PLoS One. 2018 Aug 13;13(8):e0201963. doi: 10.1371/journal.pone.0201963 (PMC6089411; doi:10.1371/journal.pone.0201963)
Supplement: S1 File — The zip-file contains the data files that were used in the analysis reported in this manuscript. Within the zip-file a readme file explains what files are included. (ZIP) [file pone.0201963.s001.zip › avgpeakWithComma.csv]

condition	participant	ActPas	x
Autonomous	1	Active	7.60196153846154
Driving	1	Active	8.49499230769231
Stationary	1	Active	15.3091615384615
Autonomous	2	Active	8.28411538461538
Driving	2	Active	11.3631384615385
Stationary	2	Active	12.6557538461538
Autonomous	3	Active	4.90419230769231
Driving	3	Active	4.88413076923077
Stationary	3	Active	5.17737692307692
Autonomous	7	Active	10.7857692307692
Driving	7	Active	4.8658
Stationary	7	Active	6.89690769230769
Autonomous	9	Active	8.65291538461539
Driving	9	Active	8.87181538461538
Stationary	9	Active	12.4366538461538
Autonomous	11	Active	12.7281461538462
Driving	11	Active	7.69200769230769
Stationary	11	Active	13.4364769230769
Autonomous	13	Active	5.29907692307692
Driving	13	Active	5.42354615384615
Stationary	13	Active	11.3722307692308
Autonomous	15	Active	13.8412076923077
Driving	15	Active	4.92793846153846
Stationary	15	Active	15.6771615384615
Autonomous	17	Active	13.5306692307692
Driving	17	Active	10.9706769230769
Stationary	17	Active	13.3692307692308
Autonomous	4	Passive	2.54718461538462
Driving	4	Passive	6.31478461538462
Stationary	4	Passive	9.30854615384615
Autonomous	5	Passive	4.4132
Driving	5	Passive	3.15214615384615
Stationary	5	Passive	9.80690769230769
Autonomous	6	Passive	7.05900769230769
Driving	6	Passive	7.08166923076923
Stationary	6	Passive	8.11349230769231
Autonomous	10	Passive	2.344
Driving	10	Passive	-1.36775384615385
Stationary	10	Passive	5.18667692307692
Autonomous	12	Passive	5.60153076923077
Driving	12	Passive	4.23202307692308
Stationary	12	Passive	10.3933692307692
Autonomous	14	Passive	8.84088461538462
Driving	14	Passive	5.35569230769231
Stationary	14	Passive	7.8645
Autonomous	16	Passive	8.39798461538462
Driving	16	Passive	7.52526923076923
Stationary	16	Passive	11.0091384615385
Autonomous	18	Passive	7.80733846153846
Driving	18	Passive	6.41016153846154
Stationary	18	Passive	3.76863076923077
Autonomous	19	Passive	7.31341538461538
Driving	19	Passive	5.03083846153846
Stationary	19	Passive	14.1531769230769
