# Supplementary material for: Susceptibility to audio signals during autonomous driving
Source: PLoS One. 2018 Aug 13;13(8):e0201963. doi: 10.1371/journal.pone.0201963 (PMC6089411; doi:10.1371/journal.pone.0201963)
Supplement: S1 File — The zip-file contains the data files that were used in the analysis reported in this manuscript. Within the zip-file a readme file explains what files are included. (ZIP) [file pone.0201963.s001.zip › reactionTimeSummary_SPSSformat.csv]

PP	meanRTAuto	SDAuto	nrObsAuto	meanRTDrive	SDDrive	nrObsDrive	meanRTStat	SDStat	nrObsStat
1	541.4755102	93.19599538	49	588.4181818	169.216346	44	488.1	89.51657876	48
2	386.3442308	74.84113217	52	428.8686275	113.5849171	51	391.1980392	79.79857264	51
3	577.5108108	110.5808447	37	697.65	140.2610658	36	596.7866667	141.5100472	45
7	491.4413043	101.4818902	46	582.4365854	163.7025882	41	504.5979167	110.387215	48
9	625.5673469	115.8408758	49	675.8933333	155.7216841	45	640.3895833	127.0929133	48
11	477.2941176	130.1973078	51	509.7040816	119.4463582	49	481.254	107.8054336	50
13	556.57	144.3939258	50	478.6326531	94.68551101	49	558.6884615	153.1077292	52
15	776.0551724	126.749107	29	752.737037	141.9465721	27	722.0214286	158.1630929	28
17	530.7204545	148.1218269	44	628.2083333	158.2579497	48	518.1521739	172.6820415	46
