# Supplementary material for: Susceptibility to audio signals during autonomous driving
Source: PLoS One. 2018 Aug 13;13(8):e0201963. doi: 10.1371/journal.pone.0201963 (PMC6089411; doi:10.1371/journal.pone.0201963)
Supplement: S1 File — The zip-file contains the data files that were used in the analysis reported in this manuscript. Within the zip-file a readme file explains what files are included. (ZIP) [file pone.0201963.s001.zip › summaryLogFilesActiveParticipants.csv]

Subject	Trial	Event Type	Code	Time	TTime	Uncertainty	Duration	Uncertainty	ReqTime	ReqDur	Stim Type	Pair Index	PP	Condition	Block
10meiPPN1A1	1	Sound	14	170860	0	2			0		other	0	1	Auto	1
10meiPPN1A1	2	Response	1	180204	5949	2							1	Auto	1
10meiPPN1A1	3	Sound	14	194264	0	2			0		other	0	1	Auto	1
10meiPPN1A1	5	Sound	14	217655	0	2			0		other	0	1	Auto	1
10meiPPN1A1	7	Sound	18	241055	0	2			0		other	0	1	Auto	1
10meiPPN1A1	9	Sound	14	264955	0	2			0		other	0	1	Auto	1
10meiPPN1A1	11	Sound	14	288355	0	2			0		other	0	1	Auto	1
10meiPPN1A1	13	Sound	14	311754	0	2			0		other	0	1	Auto	1
10meiPPN1A1	15	Sound	14	335154	0	2			0		other	0	1	Auto	1
10meiPPN1A1	17	Sound	14	358553	0	2			0		other	0	1	Auto	1
10meiPPN1A1	19	Sound	14	381953	0	2			0		other	0	1	Auto	1
10meiPPN1A1	21	Sound	14	405353	0	2			0		other	0	1	Auto	1
10meiPPN1A1	23	Sound	18	428752	0	2			0		other	0	1	Auto	1
10meiPPN1A1	25	Sound	14	452052	0	2			0		other	0	1	Auto	1
10meiPPN1A1	27	Sound	16	475451	0	2			0		other	0	1	Auto	1
10meiPPN1A1	28	Response	1	481731	2880	1							1	Auto	1
10meiPPN1A1	29	Sound	14	498861	0	1			0		other	0	1	Auto	1
10meiPPN1A1	31	Sound	16	522251	0	2			0		other	0	1	Auto	1
10meiPPN1A1	32	Response	1	527747	2097	1							1	Auto	1
10meiPPN1A1	33	Sound	14	545659	0	2			0		other	0	1	Auto	1
10meiPPN1A1	35	Sound	14	569050	0	2			0		other	0	1	Auto	1
10meiPPN1A1	37	Sound	14	592450	0	2			0		other	0	1	Auto	1
10meiPPN1A1	39	Sound	14	615850	0	2			0		other	0	1	Auto	1
10meiPPN1A1	41	Sound	14	639249	0	2			0		other	0	1	Auto	1
10meiPPN1A1	43	Sound	16	662648	0	2			0		other	0	1	Auto	1
10meiPPN1A1	44	Response	1	667572	1524	1							1	Auto	1
10meiPPN1A1	45	Sound	14	686058	0	1			0		other	0	1	Auto	1
10meiPPN1A1	47	Sound	16	709448	0	2			0		other	0	1	Auto	1
10meiPPN1A1	48	Response	1	715467	2620	1							1	Auto	1
10meiPPN1A1	49	Sound	14	732856	0	2			0		other	0	1	Auto	1
10meiPPN1A1	51	Sound	14	756247	0	2			0		other	0	1	Auto	1
10meiPPN1A1	53	Sound	14	779647	0	2			0		other	0	1	Auto	1
10meiPPN1A1	55	Sound	14	803047	0	2			0		other	0	1	Auto	1
10meiPPN1A1	57	Sound	14	826446	0	2			0		other	0	1	Auto	1
10meiPPN1A1	59	Sound	14	849845	0	2			0		other	0	1	Auto	1
10meiPPN1A1	61	Sound	14	873245	0	2			0		other	0	1	Auto	1
10meiPPN1A1	63	Sound	14	896644	0	2			0		other	0	1	Auto	1
10meiPPN1A1	65	Sound	14	920045	0	2			0		other	0	1	Auto	1
10meiPPN1A1	67	Sound	14	943444	0	2			0		other	0	1	Auto	1
10meiPPN1A1	69	Sound	14	966844	0	2			0		other	0	1	Auto	1
10meiPPN1A1	71	Sound	14	990244	0	2			0		other	0	1	Auto	1
10meiPPN1A1	73	Sound	14	1013642	0	2			0		other	0	1	Auto	1
10meiPPN1A1	75	Sound	14	1037043	0	2			0		other	0	1	Auto	1
10meiPPN1A1	77	Sound	14	1060442	0	2			0		other	0	1	Auto	1
10meiPPN1A1	79	Sound	14	1083842	0	2			0		other	0	1	Auto	1
10meiPPN1A1	81	Sound	14	1107242	0	2			0		other	0	1	Auto	1
10meiPPN1A1	83	Sound	18	1130641	0	2			0		other	0	1	Auto	1
10meiPPN1A1	85	Sound	14	1154641	0	2			0		other	0	1	Auto	1
10meiPPN1A1	87	Sound	14	1178040	0	2			0		other	0	1	Auto	1
10meiPPN1A1	89	Sound	14	1201440	0	2			0		other	0	1	Auto	1
10meiPPN1A1	91	Sound	16	1224840	0	2			0		other	0	1	Auto	1
10meiPPN1A1	92	Response	1	1230532	2293	1							1	Auto	1
10meiPPN1A1	93	Sound	14	1248249	0	2			0		other	0	1	Auto	1
10meiPPN1A1	95	Sound	16	1271639	0	2			0		other	0	1	Auto	1
10meiPPN1A1	96	Response	1	1276108	1069	1							1	Auto	1
10meiPPN1A1	97	Sound	14	1295048	0	2			0		other	0	1	Auto	1
10meiPPN1A1	99	Sound	14	1318438	0	2			0		other	0	1	Auto	1
10meiPPN1A1	101	Sound	14	1341838	0	2			0		other	0	1	Auto	1
10meiPPN1A1	103	Sound	16	1365238	0	2			0		other	0	1	Auto	1
10meiPPN1A1	104	Response	1	1370740	2102	1							1	Auto	1
10meiPPN1A1	105	Sound	14	1388648	0	1			0		other	0	1	Auto	1
10meiPPN1A1	107	Sound	18	1412036	0	2			0		other	0	1	Auto	1
10meiPPN1A1	109	Sound	14	1436036	0	2			0		other	0	1	Auto	1
10meiPPN1A1	111	Sound	18	1459436	0	2			0		other	0	1	Auto	1
10meiPPN1A1	113	Sound	14	1483536	0	2			0		other	0	1	Auto	1
10meiPPN1A1	115	Sound	14	1506936	0	2			0		other	0	1	Auto	1
10meiPPN1A1	117	Sound	14	1530335	0	2			0		other	0	1	Auto	1
10meiPPN1A1	119	Sound	14	1553735	0	2			0		other	0	1	Auto	1
10meiPPN1A1	121	Sound	14	1577134	0	2			0		other	0	1	Auto	1
10meiPPN1A1	123	Sound	14	1600534	0	2			0		other	0	1	Auto	1
10meiPPN1A1	125	Sound	14	1623934	0	2			0		other	0	1	Auto	1
10meiPPN1A1	127	Sound	18	1647334	0	2			0		other	0	1	Auto	1
10meiPPN1A1	129	Sound	14	1670733	0	2			0		other	0	1	Auto	1
10meiPPN1A1	131	Sound	14	1694133	0	2			0		other	0	1	Auto	1
10meiPPN1A1	133	Sound	14	1717532	0	2			0		other	0	1	Auto	1
10meiPPN1A1	135	Sound	14	1740932	0	2			0		other	0	1	Auto	1
10meiPPN1A1	137	Sound	14	1764331	0	2			0		other	0	1	Auto	1
10meiPPN1A1	139	Sound	14	1787731	0	2			0		other	0	1	Auto	1
10meiPPN1A1	141	Sound	14	1811131	0	2			0		other	0	1	Auto	1
10meiPPN1A1	143	Sound	18	1834531	0	2			0		other	0	1	Auto	1
10meiPPN1A1	145	Sound	14	1856730	0	2			0		other	0	1	Auto	1
10meiPPN1A1	147	Sound	14	1880130	0	2			0		other	0	1	Auto	1
10meiPPN1A1	149	Sound	14	1903529	0	2			0		other	0	1	Auto	1
10meiPPN1A1	151	Sound	18	1926928	0	2			0		other	0	1	Auto	1
10meiPPN1A1	153	Sound	14	1950928	0	2			0		other	0	1	Auto	1
10meiPPN1A1	155	Sound	14	1974329	0	2			0		other	0	1	Auto	1
10meiPPN1A1	157	Sound	14	1997728	0	2			0		other	0	1	Auto	1
10meiPPN1A1	159	Sound	16	2021127	0	2			0		other	0	1	Auto	1
10meiPPN1A1	160	Response	1	2026227	1699	1							1	Auto	1
10meiPPN1A1	161	Sound	14	2044537	0	2			0		other	0	1	Auto	1
10meiPPN1A1	163	Sound	14	2067927	0	2			0		other	0	1	Auto	1
10meiPPN1A1	165	Sound	14	2091326	0	2			0		other	0	1	Auto	1
10meiPPN1A1	167	Sound	14	2114726	0	2			0		other	0	1	Auto	1
10meiPPN1A1	169	Sound	14	2138126	0	2			0		other	0	1	Auto	1
10meiPPN1A1	171	Sound	14	2161525	0	2			0		other	0	1	Auto	1
10meiPPN1A1	173	Sound	14	2184925	0	2			0		other	0	1	Auto	1
10meiPPN1A1	175	Sound	14	2208325	0	2			0		other	0	1	Auto	1
10meiPPN1A1	177	Sound	14	2231724	0	2			0		other	0	1	Auto	1
10meiPPN1A1	179	Sound	14	2255123	0	2			0		other	0	1	Auto	1
10meiPPN1A1	181	Sound	14	2278523	0	2			0		other	0	1	Auto	1
10meiPPN1A1	183	Sound	18	2301923	0	2			0		other	0	1	Auto	1
10meiPPN1A1	185	Sound	14	2324923	0	2			0		other	0	1	Auto	1
10meiPPN1A1	187	Sound	14	2348322	0	2			0		other	0	1	Auto	1
10meiPPN1A1	189	Sound	14	2371723	0	2			0		other	0	1	Auto	1
10meiPPN1A1	191	Sound	16	2395122	0	2			0		other	0	1	Auto	1
10meiPPN1A1	192	Response	1	2400608	2087	2							1	Auto	1
10meiPPN1A1	193	Sound	14	2418531	0	1			0		other	0	1	Auto	1
10meiPPN1A1	195	Sound	18	2441921	0	2			0		other	0	1	Auto	1
10meiPPN1A1	197	Sound	14	2466020	0	2			0		other	0	1	Auto	1
10meiPPN1A1	199	Sound	16	2489420	0	2			0		other	0	1	Auto	1
10meiPPN1A1	200	Response	1	2494659	1839	1							1	Auto	1
10meiPPN1A1	201	Sound	14	2512829	0	2			0		other	0	1	Auto	1
10meiPPN1A1	203	Sound	16	2536219	0	2			0		other	0	1	Auto	1
10meiPPN1A1	204	Response	1	2541094	1475	1							1	Auto	1
10meiPPN1A1	205	Sound	14	2559629	0	2			0		other	0	1	Auto	1
10meiPPN1A1	207	Sound	14	2583019	0	2			0		other	0	1	Auto	1
10meiPPN1A1	209	Sound	14	2606419	0	2			0		other	0	1	Auto	1
10meiPPN1A1	211	Sound	14	2629817	0	2			0		other	0	1	Auto	1
10meiPPN1A1	213	Sound	14	2653217	0	2			0		other	0	1	Auto	1
10meiPPN1A1	215	Sound	16	2676617	0	2			0		other	0	1	Auto	1
10meiPPN1A1	216	Response	1	2682599	2582	1							1	Auto	1
10meiPPN1A1	217	Sound	14	2700026	0	2			0		other	0	1	Auto	1
10meiPPN1A1	219	Sound	18	2723416	0	2			0		other	0	1	Auto	1
10meiPPN1A1	221	Sound	14	2746117	0	2			0		other	0	1	Auto	1
10meiPPN1A1	223	Sound	14	2769515	0	2			0		other	0	1	Auto	1
10meiPPN1A1	225	Sound	14	2792916	0	2			0		other	0	1	Auto	1
10meiPPN1A1	227	Sound	14	2816315	0	2			0		other	0	1	Auto	1
10meiPPN1A1	229	Sound	14	2839715	0	2			0		other	0	1	Auto	1
10meiPPN1A1	231	Sound	14	2863115	0	2			0		other	0	1	Auto	1
10meiPPN1A1	233	Sound	14	2886515	0	2			0		other	0	1	Auto	1
10meiPPN1A1	235	Sound	18	2909914	0	2			0		other	0	1	Auto	1
10meiPPN1A1	237	Sound	14	2934013	0	2			0		other	0	1	Auto	1
10meiPPN1A1	239	Sound	14	2957413	0	2			0		other	0	1	Auto	1
10meiPPN1A1	241	Sound	14	2980813	0	2			0		other	0	1	Auto	1
10meiPPN1A1	243	Sound	14	3004211	0	2			0		other	0	1	Auto	1
10meiPPN1A1	245	Sound	14	3027612	0	2			0		other	0	1	Auto	1
10meiPPN1A1	247	Sound	14	3051012	0	2			0		other	0	1	Auto	1
10meiPPN1A1	249	Sound	14	3074411	0	2			0		other	0	1	Auto	1
10meiPPN1A1	251	Sound	14	3097811	0	2			0		other	0	1	Auto	1
10meiPPN1A1	253	Sound	14	3121210	0	2			0		other	0	1	Auto	1
10meiPPN1A1	255	Sound	16	3144610	0	2			0		other	0	1	Auto	1
10meiPPN1A1	257	Sound	14	3168009	0	2			0		other	0	1	Auto	1
10meiPPN1A1	259	Sound	18	3191409	0	2			0		other	0	1	Auto	1
10meiPPN1A2	1	Sound	14	174390	0	2			0		other	0	1	Auto	2
10meiPPN1A2	3	Sound	14	197745	0	2			0		other	0	1	Auto	2
10meiPPN1A2	5	Sound	14	221144	0	2			0		other	0	1	Auto	2
10meiPPN1A2	7	Sound	14	244543	0	2			0		other	0	1	Auto	2
10meiPPN1A2	9	Sound	18	267943	0	2			0		other	0	1	Auto	2
10meiPPN1A2	11	Sound	14	291842	0	2			0		other	0	1	Auto	2
10meiPPN1A2	13	Sound	16	315242	0	2			0		other	0	1	Auto	2
10meiPPN1A2	14	Response	1	320904	2262	2							1	Auto	2
10meiPPN1A2	15	Sound	14	338652	0	1			0		other	0	1	Auto	2
10meiPPN1A2	17	Sound	14	362043	0	2			0		other	0	1	Auto	2
10meiPPN1A2	19	Sound	14	385442	0	2			0		other	0	1	Auto	2
10meiPPN1A2	21	Sound	16	408841	0	2			0		other	0	1	Auto	2
10meiPPN1A2	22	Response	1	413212	971	2							1	Auto	2
10meiPPN1A2	23	Sound	14	432251	0	2			0		other	0	1	Auto	2
10meiPPN1A2	25	Sound	14	455640	0	2			0		other	0	1	Auto	2
10meiPPN1A2	27	Sound	14	479040	0	2			0		other	0	1	Auto	2
10meiPPN1A2	29	Sound	14	502440	0	2			0		other	0	1	Auto	2
10meiPPN1A2	31	Sound	14	525839	0	2			0		other	0	1	Auto	2
10meiPPN1A2	33	Sound	18	549239	0	2			0		other	0	1	Auto	2
10meiPPN1A2	35	Sound	14	572539	0	2			0		other	0	1	Auto	2
10meiPPN1A2	37	Sound	14	595938	0	2			0		other	0	1	Auto	2
10meiPPN1A2	39	Sound	14	619338	0	2			0		other	0	1	Auto	2
10meiPPN1A2	41	Sound	18	642738	0	2			0		other	0	1	Auto	2
10meiPPN1A2	43	Sound	14	666837	0	2			0		other	0	1	Auto	2
10meiPPN1A2	45	Sound	18	690237	0	2			0		other	0	1	Auto	2
10meiPPN1A2	47	Sound	14	714037	0	2			0		other	0	1	Auto	2
10meiPPN1A2	49	Sound	18	737436	0	2			0		other	0	1	Auto	2
10meiPPN1A2	51	Sound	14	759836	0	2			0		other	0	1	Auto	2
10meiPPN1A2	53	Sound	14	783235	0	2			0		other	0	1	Auto	2
10meiPPN1A2	55	Sound	14	806634	0	2			0		other	0	1	Auto	2
10meiPPN1A2	57	Sound	14	830034	0	2			0		other	0	1	Auto	2
10meiPPN1A2	59	Sound	14	853434	0	2			0		other	0	1	Auto	2
10meiPPN1A2	61	Sound	14	876834	0	2			0		other	0	1	Auto	2
10meiPPN1A2	63	Sound	14	900233	0	2			0		other	0	1	Auto	2
10meiPPN1A2	65	Sound	14	923633	0	2			0		other	0	1	Auto	2
10meiPPN1A2	67	Sound	14	947033	0	2			0		other	0	1	Auto	2
10meiPPN1A2	69	Sound	14	970432	0	2			0		other	0	1	Auto	2
10meiPPN1A2	71	Sound	14	993831	0	2			0		other	0	1	Auto	2
10meiPPN1A2	73	Sound	16	1017231	0	2			0		other	0	1	Auto	2
10meiPPN1A2	74	Response	1	1022706	2074	1							1	Auto	2
10meiPPN1A2	75	Sound	14	1040642	0	2			0		other	0	1	Auto	2
10meiPPN1A2	77	Sound	14	1064032	0	2			0		other	0	1	Auto	2
10meiPPN1A2	79	Sound	14	1087430	0	2			0		other	0	1	Auto	2
10meiPPN1A2	81	Sound	16	1110831	0	2			0		other	0	1	Auto	2
10meiPPN1A2	82	Response	1	1116637	2407	2							1	Auto	2
10meiPPN1A2	83	Sound	14	1134239	0	2			0		other	0	1	Auto	2
10meiPPN1A2	85	Sound	14	1157629	0	2			0		other	0	1	Auto	2
10meiPPN1A2	87	Sound	14	1181029	0	2			0		other	0	1	Auto	2
10meiPPN1A2	89	Sound	16	1204429	0	2			0		other	0	1	Auto	2
10meiPPN1A2	90	Response	1	1209768	1939	1							1	Auto	2
10meiPPN1A2	91	Sound	14	1227838	0	2			0		other	0	1	Auto	2
10meiPPN1A2	93	Sound	18	1251228	0	2			0		other	0	1	Auto	2
10meiPPN1A2	95	Sound	14	1274628	0	2			0		other	0	1	Auto	2
10meiPPN1A2	97	Sound	14	1298028	0	2			0		other	0	1	Auto	2
10meiPPN1A2	99	Sound	14	1321426	0	2			0		other	0	1	Auto	2
10meiPPN1A2	101	Sound	14	1344826	0	2			0		other	0	1	Auto	2
10meiPPN1A2	103	Sound	14	1368226	0	2			0		other	0	1	Auto	2
10meiPPN1A2	105	Sound	16	1391626	0	2			0		other	0	1	Auto	2
10meiPPN1A2	106	Response	1	1397628	2602	1							1	Auto	2
10meiPPN1A2	107	Sound	14	1415035	0	2			0		other	0	1	Auto	2
10meiPPN1A2	109	Sound	14	1438426	0	2			0		other	0	1	Auto	2
10meiPPN1A2	111	Sound	14	1461825	0	2			0		other	0	1	Auto	2
10meiPPN1A2	113	Sound	14	1485225	0	2			0		other	0	1	Auto	2
10meiPPN1A2	115	Sound	14	1508624	0	2			0		other	0	1	Auto	2
10meiPPN1A2	117	Sound	16	1532023	0	2			0		other	0	1	Auto	2
10meiPPN1A2	118	Response	1	1539854	4431	1							1	Auto	2
10meiPPN1A2	119	Sound	14	1555432	0	2			0		other	0	1	Auto	2
10meiPPN1A2	121	Sound	18	1578824	0	2			0		other	0	1	Auto	2
10meiPPN1A2	123	Sound	14	1602923	0	2			0		other	0	1	Auto	2
10meiPPN1A2	125	Sound	16	1626323	0	2			0		other	0	1	Auto	2
10meiPPN1A2	126	Response	1	1632244	2521	2							1	Auto	2
10meiPPN1A2	127	Sound	14	1649733	0	2			0		other	0	1	Auto	2
10meiPPN1A2	129	Sound	14	1673121	0	2			0		other	0	1	Auto	2
10meiPPN1A2	131	Sound	14	1696521	0	2			0		other	0	1	Auto	2
10meiPPN1A2	133	Sound	14	1719921	0	2			0		other	0	1	Auto	2
10meiPPN1A2	135	Sound	14	1743321	0	2			0		other	0	1	Auto	2
10meiPPN1A2	137	Sound	14	1766721	0	2			0		other	0	1	Auto	2
10meiPPN1A2	139	Sound	14	1790120	0	2			0		other	0	1	Auto	2
10meiPPN1A2	141	Sound	16	1813520	0	2			0		other	0	1	Auto	2
10meiPPN1A2	142	Response	1	1819521	2602	1							1	Auto	2
10meiPPN1A2	143	Sound	14	1836930	0	1			0		other	0	1	Auto	2
10meiPPN1A2	145	Sound	18	1860318	0	2			0		other	0	1	Auto	2
10meiPPN1A2	147	Sound	14	1882018	0	2			0		other	0	1	Auto	2
10meiPPN1A2	149	Sound	14	1905418	0	2			0		other	0	1	Auto	2
10meiPPN1A2	151	Sound	14	1928818	0	2			0		other	0	1	Auto	2
10meiPPN1A2	153	Sound	18	1952218	0	2			0		other	0	1	Auto	2
10meiPPN1A2	155	Sound	14	1975917	0	2			0		other	0	1	Auto	2
10meiPPN1A2	157	Sound	14	1999316	0	2			0		other	0	1	Auto	2
10meiPPN1A2	159	Sound	14	2022716	0	2			0		other	0	1	Auto	2
10meiPPN1A2	161	Sound	16	2046115	0	2			0		other	0	1	Auto	2
10meiPPN1A2	163	Sound	14	2069515	0	2			0		other	0	1	Auto	2
10meiPPN1A2	165	Sound	14	2092916	0	2			0		other	0	1	Auto	2
10meiPPN1A2	167	Sound	14	2116315	0	2			0		other	0	1	Auto	2
10meiPPN1A2	169	Sound	14	2139714	0	2			0		other	0	1	Auto	2
10meiPPN1A2	171	Sound	14	2163115	0	2			0		other	0	1	Auto	2
10meiPPN1A2	173	Sound	14	2186514	0	2			0		other	0	1	Auto	2
10meiPPN1A2	175	Sound	14	2209913	0	2			0		other	0	1	Auto	2
10meiPPN1A2	177	Sound	16	2233312	0	2			0		other	0	1	Auto	2
10meiPPN1A2	178	Response	1	2237580	868	2							1	Auto	2
10meiPPN1A2	179	Sound	14	2256721	0	2			0		other	0	1	Auto	2
10meiPPN1A2	181	Sound	14	2280112	0	2			0		other	0	1	Auto	2
10meiPPN1A2	183	Sound	14	2303512	0	2			0		other	0	1	Auto	2
10meiPPN1A2	185	Sound	14	2326912	0	2			0		other	0	1	Auto	2
10meiPPN1A2	187	Sound	14	2350311	0	2			0		other	0	1	Auto	2
10meiPPN1A2	189	Sound	16	2373711	0	2			0		other	0	1	Auto	2
10meiPPN1A2	190	Response	1	2379928	2818	1							1	Auto	2
10meiPPN1A2	191	Sound	14	2397119	0	2			0		other	0	1	Auto	2
10meiPPN1A2	193	Sound	14	2420510	0	2			0		other	0	1	Auto	2
10meiPPN1A2	195	Sound	14	2443910	0	2			0		other	0	1	Auto	2
10meiPPN1A2	197	Sound	14	2467309	0	2			0		other	0	1	Auto	2
10meiPPN1A2	199	Sound	14	2490710	0	2			0		other	0	1	Auto	2
10meiPPN1A2	201	Sound	18	2514109	0	2			0		other	0	1	Auto	2
10meiPPN1A2	203	Sound	14	2538208	0	2			0		other	0	1	Auto	2
10meiPPN1A2	205	Sound	14	2561607	0	2			0		other	0	1	Auto	2
10meiPPN1A2	207	Sound	14	2585006	0	2			0		other	0	1	Auto	2
10meiPPN1A2	209	Sound	14	2608407	0	2			0		other	0	1	Auto	2
10meiPPN1A2	211	Sound	14	2631807	0	2			0		other	0	1	Auto	2
10meiPPN1A2	213	Sound	14	2655206	0	2			0		other	0	1	Auto	2
10meiPPN1A2	215	Sound	14	2678606	0	2			0		other	0	1	Auto	2
10meiPPN1A2	217	Sound	14	2702006	0	2			0		other	0	1	Auto	2
10meiPPN1A2	219	Sound	14	2725405	0	2			0		other	0	1	Auto	2
10meiPPN1A2	221	Sound	14	2748805	0	2			0		other	0	1	Auto	2
10meiPPN1A2	223	Sound	14	2772204	0	2			0		other	0	1	Auto	2
10meiPPN1A2	225	Sound	14	2795604	0	2			0		other	0	1	Auto	2
10meiPPN1A2	227	Sound	14	2819004	0	2			0		other	0	1	Auto	2
10meiPPN1A2	229	Sound	14	2842403	0	2			0		other	0	1	Auto	2
10meiPPN1A2	231	Sound	14	2865803	0	2			0		other	0	1	Auto	2
10meiPPN1A2	233	Sound	16	2889203	0	2			0		other	0	1	Auto	2
10meiPPN1A2	234	Response	1	2896572	3969	1							1	Auto	2
10meiPPN1A2	235	Sound	14	2912613	0	1			0		other	0	1	Auto	2
10meiPPN1A2	237	Sound	14	2936001	0	2			0		other	0	1	Auto	2
10meiPPN1A2	239	Sound	14	2959401	0	2			0		other	0	1	Auto	2
10meiPPN1A2	241	Sound	18	2982801	0	2			0		other	0	1	Auto	2
10meiPPN1A2	243	Sound	14	3006301	0	2			0		other	0	1	Auto	2
10meiPPN1A2	245	Sound	18	3029701	0	2			0		other	0	1	Auto	2
10meiPPN1A2	247	Sound	14	3053401	0	2			0		other	0	1	Auto	2
10meiPPN1A2	249	Sound	18	3076799	0	2			0		other	0	1	Auto	2
10meiPPN1A2	251	Sound	14	3100500	0	2			0		other	0	1	Auto	2
10meiPPN1A2	253	Sound	14	3123899	0	2			0		other	0	1	Auto	2
10meiPPN1A2	255	Sound	14	3147299	0	2			0		other	0	1	Auto	2
10meiPPN1A2	257	Sound	14	3170699	0	2			0		other	0	1	Auto	2
10meiPPN1A2	259	Sound	14	3194099	0	2			0		other	0	1	Auto	2
10meiPPN1A3	1	Sound	14	172930	0	2			0		other	0	1	Auto	3
10meiPPN1A3	2	Response	1	177588	1274	1							1	Auto	3
10meiPPN1A3	3	Sound	14	196324	0	1			0		other	0	1	Auto	3
10meiPPN1A3	5	Sound	14	219714	0	2			0		other	0	1	Auto	3
10meiPPN1A3	7	Sound	14	243114	0	2			0		other	0	1	Auto	3
10meiPPN1A3	9	Sound	14	266514	0	2			0		other	0	1	Auto	3
10meiPPN1A3	11	Sound	14	289913	0	2			0		other	0	1	Auto	3
10meiPPN1A3	13	Sound	18	313313	0	2			0		other	0	1	Auto	3
10meiPPN1A3	15	Sound	14	337212	0	2			0		other	0	1	Auto	3
10meiPPN1A3	17	Sound	16	360612	0	2			0		other	0	1	Auto	3
10meiPPN1A3	18	Response	1	366127	2115	2							1	Auto	3
10meiPPN1A3	19	Sound	14	384021	0	2			0		other	0	1	Auto	3
10meiPPN1A3	21	Sound	14	407412	0	2			0		other	0	1	Auto	3
10meiPPN1A3	23	Sound	14	430812	0	2			0		other	0	1	Auto	3
10meiPPN1A3	25	Sound	18	454211	0	2			0		other	0	1	Auto	3
10meiPPN1A3	27	Sound	14	477810	0	2			0		other	0	1	Auto	3
10meiPPN1A3	29	Sound	14	501209	0	2			0		other	0	1	Auto	3
10meiPPN1A3	31	Sound	14	524609	0	2			0		other	0	1	Auto	3
10meiPPN1A3	33	Sound	14	548009	0	2			0		other	0	1	Auto	3
10meiPPN1A3	35	Sound	14	571409	0	2			0		other	0	1	Auto	3
10meiPPN1A3	37	Sound	16	594809	0	2			0		other	0	1	Auto	3
10meiPPN1A3	38	Response	1	599443	1235	1							1	Auto	3
10meiPPN1A3	39	Sound	14	618218	0	1			0		other	0	1	Auto	3
10meiPPN1A3	41	Sound	16	641608	0	2			0		other	0	1	Auto	3
10meiPPN1A3	42	Response	1	646458	1451	2							1	Auto	3
10meiPPN1A3	43	Sound	14	665016	0	2			0		other	0	1	Auto	3
10meiPPN1A3	45	Sound	14	688407	0	2			0		other	0	1	Auto	3
10meiPPN1A3	47	Sound	14	711807	0	2			0		other	0	1	Auto	3
10meiPPN1A3	49	Sound	14	735207	0	2			0		other	0	1	Auto	3
10meiPPN1A3	51	Sound	14	758606	0	2			0		other	0	1	Auto	3
10meiPPN1A3	53	Sound	18	782006	0	2			0		other	0	1	Auto	3
10meiPPN1A3	55	Sound	14	803705	0	2			0		other	0	1	Auto	3
10meiPPN1A3	57	Sound	14	827105	0	2			0		other	0	1	Auto	3
10meiPPN1A3	59	Sound	14	850505	0	2			0		other	0	1	Auto	3
10meiPPN1A3	61	Sound	18	873903	0	2			0		other	0	1	Auto	3
10meiPPN1A3	63	Sound	14	896704	0	2			0		other	0	1	Auto	3
10meiPPN1A3	65	Sound	14	920103	0	2			0		other	0	1	Auto	3
10meiPPN1A3	67	Sound	14	943502	0	2			0		other	0	1	Auto	3
10meiPPN1A3	69	Sound	14	966903	0	2			0		other	0	1	Auto	3
10meiPPN1A3	71	Sound	14	990302	0	2			0		other	0	1	Auto	3
10meiPPN1A3	73	Sound	16	1013701	0	2			0		other	0	1	Auto	3
10meiPPN1A3	74	Response	1	1019141	2040	1							1	Auto	3
10meiPPN1A3	75	Sound	14	1037111	0	2			0		other	0	1	Auto	3
10meiPPN1A3	77	Sound	18	1060501	0	2			0		other	0	1	Auto	3
10meiPPN1A3	79	Sound	14	1084401	0	2			0		other	0	1	Auto	3
10meiPPN1A3	81	Sound	18	1107801	0	2			0		other	0	1	Auto	3
10meiPPN1A3	83	Sound	14	1131700	0	2			0		other	0	1	Auto	3
10meiPPN1A3	85	Sound	18	1155100	0	2			0		other	0	1	Auto	3
10meiPPN1A3	87	Sound	14	1178299	0	2			0		other	0	1	Auto	3
10meiPPN1A3	89	Sound	14	1201699	0	2			0		other	0	1	Auto	3
10meiPPN1A3	91	Sound	14	1225098	0	2			0		other	0	1	Auto	3
10meiPPN1A3	93	Sound	14	1248498	0	2			0		other	0	1	Auto	3
10meiPPN1A3	95	Sound	14	1271898	0	2			0		other	0	1	Auto	3
10meiPPN1A3	97	Sound	14	1295298	0	2			0		other	0	1	Auto	3
10meiPPN1A3	99	Sound	14	1318698	0	2			0		other	0	1	Auto	3
10meiPPN1A3	101	Sound	16	1342096	0	2			0		other	0	1	Auto	3
10meiPPN1A3	102	Response	1	1347846	2349	1							1	Auto	3
10meiPPN1A3	103	Sound	14	1365506	0	2			0		other	0	1	Auto	3
10meiPPN1A3	105	Sound	14	1388896	0	2			0		other	0	1	Auto	3
10meiPPN1A3	107	Sound	14	1412295	0	2			0		other	0	1	Auto	3
10meiPPN1A3	109	Sound	16	1435696	0	2			0		other	0	1	Auto	3
10meiPPN1A3	110	Response	1	1440574	1479	2							1	Auto	3
10meiPPN1A3	111	Sound	14	1459104	0	2			0		other	0	1	Auto	3
10meiPPN1A3	113	Sound	14	1482495	0	2			0		other	0	1	Auto	3
10meiPPN1A3	115	Sound	14	1505895	0	2			0		other	0	1	Auto	3
10meiPPN1A3	117	Sound	14	1529294	0	2			0		other	0	1	Auto	3
10meiPPN1A3	119	Sound	14	1552694	0	2			0		other	0	1	Auto	3
10meiPPN1A3	121	Sound	14	1576093	0	2			0		other	0	1	Auto	3
10meiPPN1A3	123	Sound	14	1599492	0	2			0		other	0	1	Auto	3
10meiPPN1A3	125	Sound	18	1622893	0	2			0		other	0	1	Auto	3
10meiPPN1A3	127	Sound	14	1645993	0	2			0		other	0	1	Auto	3
10meiPPN1A3	129	Sound	16	1669392	0	2			0		other	0	1	Auto	3
10meiPPN1A3	130	Response	1	1675251	2459	1							1	Auto	3
10meiPPN1A3	131	Sound	14	1692802	0	1			0		other	0	1	Auto	3
10meiPPN1A3	133	Sound	14	1716191	0	2			0		other	0	1	Auto	3
10meiPPN1A3	135	Sound	14	1739590	0	2			0		other	0	1	Auto	3
10meiPPN1A3	137	Sound	16	1762990	0	2			0		other	0	1	Auto	3
10meiPPN1A3	138	Response	1	1772581	6190	1							1	Auto	3
10meiPPN1A3	139	Sound	14	1786401	0	2			0		other	0	1	Auto	3
10meiPPN1A3	141	Sound	14	1809790	0	2			0		other	0	1	Auto	3
10meiPPN1A3	143	Sound	14	1833190	0	2			0		other	0	1	Auto	3
10meiPPN1A3	145	Sound	18	1856589	0	2			0		other	0	1	Auto	3
10meiPPN1A3	147	Sound	14	1880588	0	2			0		other	0	1	Auto	3
10meiPPN1A3	149	Sound	14	1903988	0	2			0		other	0	1	Auto	3
10meiPPN1A3	151	Sound	14	1927388	0	2			0		other	0	1	Auto	3
10meiPPN1A3	153	Sound	14	1950788	0	2			0		other	0	1	Auto	3
10meiPPN1A3	155	Sound	14	1974187	0	2			0		other	0	1	Auto	3
10meiPPN1A3	157	Sound	16	1997587	0	2			0		other	0	1	Auto	3
10meiPPN1A3	158	Response	1	2013252	12265	2							1	Auto	3
10meiPPN1A3	159	Sound	14	2020996	0	2			0		other	0	1	Auto	3
10meiPPN1A3	161	Sound	14	2044386	0	2			0		other	0	1	Auto	3
10meiPPN1A3	163	Sound	14	2067785	0	2			0		other	0	1	Auto	3
10meiPPN1A3	165	Sound	14	2091185	0	2			0		other	0	1	Auto	3
10meiPPN1A3	167	Sound	14	2114585	0	2			0		other	0	1	Auto	3
10meiPPN1A3	169	Sound	14	2137985	0	2			0		other	0	1	Auto	3
10meiPPN1A3	171	Sound	14	2161384	0	2			0		other	0	1	Auto	3
10meiPPN1A3	173	Sound	14	2184785	0	2			0		other	0	1	Auto	3
10meiPPN1A3	175	Sound	14	2208183	0	2			0		other	0	1	Auto	3
10meiPPN1A3	177	Sound	14	2231584	0	2			0		other	0	1	Auto	3
10meiPPN1A3	179	Sound	14	2254983	0	2			0		other	0	1	Auto	3
10meiPPN1A3	181	Sound	14	2278382	0	2			0		other	0	1	Auto	3
10meiPPN1A3	183	Sound	14	2301782	0	2			0		other	0	1	Auto	3
10meiPPN1A3	185	Sound	16	2325182	0	2			0		other	0	1	Auto	3
10meiPPN1A3	186	Response	1	2331660	3079	2							1	Auto	3
10meiPPN1A3	187	Sound	14	2348591	0	2			0		other	0	1	Auto	3
10meiPPN1A3	189	Sound	18	2371982	0	2			0		other	0	1	Auto	3
10meiPPN1A3	191	Sound	14	2394180	0	2			0		other	0	1	Auto	3
10meiPPN1A3	193	Sound	14	2417580	0	2			0		other	0	1	Auto	3
10meiPPN1A3	195	Sound	14	2440980	0	2			0		other	0	1	Auto	3
10meiPPN1A3	197	Sound	18	2464379	0	2			0		other	0	1	Auto	3
10meiPPN1A3	199	Sound	14	2488479	0	2			0		other	0	1	Auto	3
10meiPPN1A3	201	Sound	14	2511880	0	2			0		other	0	1	Auto	3
10meiPPN1A3	203	Sound	14	2535279	0	2			0		other	0	1	Auto	3
10meiPPN1A3	205	Sound	14	2558678	0	2			0		other	0	1	Auto	3
10meiPPN1A3	207	Sound	14	2582077	0	2			0		other	0	1	Auto	3
10meiPPN1A3	209	Sound	14	2605477	0	2			0		other	0	1	Auto	3
10meiPPN1A3	211	Sound	14	2628877	0	2			0		other	0	1	Auto	3
10meiPPN1A3	213	Sound	14	2652277	0	2			0		other	0	1	Auto	3
10meiPPN1A3	215	Sound	14	2675677	0	2			0		other	0	1	Auto	3
10meiPPN1A3	217	Sound	14	2699077	0	2			0		other	0	1	Auto	3
10meiPPN1A3	219	Sound	14	2722476	0	2			0		other	0	1	Auto	3
10meiPPN1A3	221	Sound	16	2745875	0	2			0		other	0	1	Auto	3
10meiPPN1A3	222	Response	1	2752234	2959	1							1	Auto	3
10meiPPN1A3	223	Sound	14	2769285	0	1			0		other	0	1	Auto	3
10meiPPN1A3	225	Sound	14	2792674	0	2			0		other	0	1	Auto	3
10meiPPN1A3	227	Sound	14	2816074	0	2			0		other	0	1	Auto	3
10meiPPN1A3	229	Sound	14	2839474	0	2			0		other	0	1	Auto	3
10meiPPN1A3	231	Sound	14	2862874	0	2			0		other	0	1	Auto	3
10meiPPN1A3	233	Sound	14	2886274	0	2			0		other	0	1	Auto	3
10meiPPN1A3	235	Sound	14	2909673	0	2			0		other	0	1	Auto	3
10meiPPN1A3	237	Sound	14	2933072	0	2			0		other	0	1	Auto	3
10meiPPN1A3	239	Sound	14	2956472	0	2			0		other	0	1	Auto	3
10meiPPN1A3	241	Sound	18	2979871	0	2			0		other	0	1	Auto	3
10meiPPN1A3	243	Sound	14	3003471	0	2			0		other	0	1	Auto	3
10meiPPN1A3	245	Sound	18	3026872	0	2			0		other	0	1	Auto	3
10meiPPN1A3	247	Sound	14	3050371	0	2			0		other	0	1	Auto	3
10meiPPN1A3	249	Sound	16	3073771	0	2			0		other	0	1	Auto	3
10meiPPN1A3	250	Response	1	3079563	2393	1							1	Auto	3
10meiPPN1A3	251	Sound	14	3097180	0	1			0		other	0	1	Auto	3
10meiPPN1A3	253	Sound	16	3120569	0	2			0		other	0	1	Auto	3
10meiPPN1A3	254	Response	1	3126937	2968	1							1	Auto	3
10meiPPN1A3	255	Sound	14	3143980	0	2			0		other	0	1	Auto	3
10meiPPN1A3	257	Sound	14	3167369	0	2			0		other	0	1	Auto	3
10meiPPN1A3	259	Sound	14	3190769	0	2			0		other	0	1	Auto	3
10meiPPN1A4	1	Sound	14	173880	0	2			0		other	0	1	Auto	4
10meiPPN1A4	3	Sound	14	197267	0	2			0		other	0	1	Auto	4
10meiPPN1A4	5	Sound	14	220666	0	2			0		other	0	1	Auto	4
10meiPPN1A4	7	Sound	14	243967	0	2			0		other	0	1	Auto	4
10meiPPN1A4	9	Sound	14	267366	0	2			0		other	0	1	Auto	4
10meiPPN1A4	11	Sound	14	290766	0	2			0		other	0	1	Auto	4
10meiPPN1A4	13	Sound	14	314166	0	2			0		other	0	1	Auto	4
10meiPPN1A4	15	Sound	14	337564	0	2			0		other	0	1	Auto	4
10meiPPN1A4	17	Sound	18	360965	0	2			0		other	0	1	Auto	4
10meiPPN1A4	19	Sound	14	384664	0	2			0		other	0	1	Auto	4
10meiPPN1A4	21	Sound	18	408064	0	2			0		other	0	1	Auto	4
10meiPPN1A4	23	Sound	14	432164	0	2			0		other	0	1	Auto	4
10meiPPN1A4	25	Sound	16	455564	0	2			0		other	0	1	Auto	4
10meiPPN1A4	26	Response	1	462522	3559	1							1	Auto	4
10meiPPN1A4	27	Sound	14	478972	0	2			0		other	0	1	Auto	4
10meiPPN1A4	29	Sound	18	502363	0	2			0		other	0	1	Auto	4
10meiPPN1A4	31	Sound	14	526362	0	2			0		other	0	1	Auto	4
10meiPPN1A4	33	Sound	18	549762	0	2			0		other	0	1	Auto	4
10meiPPN1A4	35	Sound	14	573161	0	2			0		other	0	1	Auto	4
10meiPPN1A4	37	Sound	18	596562	0	2			0		other	0	1	Auto	4
10meiPPN1A4	39	Sound	14	620561	0	2			0		other	0	1	Auto	4
10meiPPN1A4	41	Sound	16	643961	0	2			0		other	0	1	Auto	4
10meiPPN1A4	42	Response	1	650341	2981	1							1	Auto	4
10meiPPN1A4	43	Sound	14	667370	0	1			0		other	0	1	Auto	4
10meiPPN1A4	45	Sound	14	690759	0	2			0		other	0	1	Auto	4
10meiPPN1A4	47	Sound	14	714159	0	2			0		other	0	1	Auto	4
10meiPPN1A4	49	Sound	18	737559	0	2			0		other	0	1	Auto	4
10meiPPN1A4	51	Sound	14	761359	0	2			0		other	0	1	Auto	4
10meiPPN1A4	53	Sound	14	784758	0	2			0		other	0	1	Auto	4
10meiPPN1A4	55	Sound	14	808158	0	2			0		other	0	1	Auto	4
10meiPPN1A4	57	Sound	14	831558	0	2			0		other	0	1	Auto	4
10meiPPN1A4	59	Sound	14	854957	0	2			0		other	0	1	Auto	4
10meiPPN1A4	61	Sound	14	878357	0	2			0		other	0	1	Auto	4
10meiPPN1A4	63	Sound	14	901756	0	2			0		other	0	1	Auto	4
10meiPPN1A4	65	Sound	14	925156	0	2			0		other	0	1	Auto	4
10meiPPN1A4	67	Sound	14	948556	0	2			0		other	0	1	Auto	4
10meiPPN1A4	69	Sound	14	971956	0	2			0		other	0	1	Auto	4
10meiPPN1A4	71	Sound	14	995355	0	2			0		other	0	1	Auto	4
10meiPPN1A4	73	Sound	14	1018755	0	2			0		other	0	1	Auto	4
10meiPPN1A4	75	Sound	14	1042154	0	2			0		other	0	1	Auto	4
10meiPPN1A4	77	Sound	18	1065554	0	2			0		other	0	1	Auto	4
10meiPPN1A4	79	Sound	14	1088653	0	2			0		other	0	1	Auto	4
10meiPPN1A4	81	Sound	14	1112054	0	2			0		other	0	1	Auto	4
10meiPPN1A4	83	Sound	14	1135453	0	2			0		other	0	1	Auto	4
10meiPPN1A4	85	Sound	18	1158853	0	2			0		other	0	1	Auto	4
10meiPPN1A4	87	Sound	14	1181353	0	2			0		other	0	1	Auto	4
10meiPPN1A4	89	Sound	18	1204751	0	2			0		other	0	1	Auto	4
10meiPPN1A4	91	Sound	14	1227851	0	2			0		other	0	1	Auto	4
10meiPPN1A4	93	Sound	14	1251251	0	2			0		other	0	1	Auto	4
10meiPPN1A4	95	Sound	14	1274650	0	2			0		other	0	1	Auto	4
10meiPPN1A4	97	Sound	14	1297951	0	2			0		other	0	1	Auto	4
10meiPPN1A4	99	Sound	14	1321350	0	2			0		other	0	1	Auto	4
10meiPPN1A4	101	Sound	14	1344750	0	2			0		other	0	1	Auto	4
10meiPPN1A4	103	Sound	14	1368150	0	2			0		other	0	1	Auto	4
10meiPPN1A4	105	Sound	16	1391549	0	2			0		other	0	1	Auto	4
10meiPPN1A4	106	Response	1	1397842	2894	1							1	Auto	4
10meiPPN1A4	107	Sound	14	1414957	0	2			0		other	0	1	Auto	4
10meiPPN1A4	109	Sound	14	1438348	0	2			0		other	0	1	Auto	4
10meiPPN1A4	111	Sound	14	1461748	0	2			0		other	0	1	Auto	4
10meiPPN1A4	113	Sound	14	1485148	0	2			0		other	0	1	Auto	4
10meiPPN1A4	115	Sound	14	1508548	0	2			0		other	0	1	Auto	4
10meiPPN1A4	117	Sound	14	1531947	0	2			0		other	0	1	Auto	4
10meiPPN1A4	119	Sound	14	1555346	0	2			0		other	0	1	Auto	4
10meiPPN1A4	121	Sound	14	1578746	0	2			0		other	0	1	Auto	4
10meiPPN1A4	123	Sound	14	1602145	0	2			0		other	0	1	Auto	4
10meiPPN1A4	125	Sound	16	1625545	0	2			0		other	0	1	Auto	4
10meiPPN1A4	126	Response	1	1631958	3013	1							1	Auto	4
10meiPPN1A4	127	Sound	14	1648954	0	2			0		other	0	1	Auto	4
10meiPPN1A4	129	Sound	16	1672345	0	2			0		other	0	1	Auto	4
10meiPPN1A4	130	Response	1	1678532	2787	1							1	Auto	4
10meiPPN1A4	131	Sound	14	1695755	0	2			0		other	0	1	Auto	4
10meiPPN1A4	133	Sound	18	1719144	0	2			0		other	0	1	Auto	4
10meiPPN1A4	135	Sound	14	1741643	0	2			0		other	0	1	Auto	4
10meiPPN1A4	137	Sound	18	1765042	0	2			0		other	0	1	Auto	4
10meiPPN1A4	139	Sound	14	1789042	0	2			0		other	0	1	Auto	4
10meiPPN1A4	141	Sound	14	1812443	0	2			0		other	0	1	Auto	4
10meiPPN1A4	143	Sound	14	1835843	0	2			0		other	0	1	Auto	4
10meiPPN1A4	145	Sound	14	1859242	0	2			0		other	0	1	Auto	4
10meiPPN1A4	147	Sound	14	1882641	0	2			0		other	0	1	Auto	4
10meiPPN1A4	149	Sound	14	1906040	0	2			0		other	0	1	Auto	4
10meiPPN1A4	151	Sound	14	1929440	0	2			0		other	0	1	Auto	4
10meiPPN1A4	153	Sound	14	1952840	0	2			0		other	0	1	Auto	4
10meiPPN1A4	155	Sound	14	1976239	0	2			0		other	0	1	Auto	4
10meiPPN1A4	157	Sound	16	1999540	0	2			0		other	0	1	Auto	4
10meiPPN1A4	158	Response	1	2005159	2220	1							1	Auto	4
10meiPPN1A4	159	Sound	14	2022948	0	2			0		other	0	1	Auto	4
10meiPPN1A4	161	Sound	18	2046340	0	2			0		other	0	1	Auto	4
10meiPPN1A4	163	Sound	14	2069439	0	2			0		other	0	1	Auto	4
10meiPPN1A4	165	Sound	14	2092838	0	2			0		other	0	1	Auto	4
10meiPPN1A4	167	Sound	14	2116237	0	2			0		other	0	1	Auto	4
10meiPPN1A4	169	Sound	16	2139637	0	2			0		other	0	1	Auto	4
10meiPPN1A4	170	Response	1	2146086	3049	1							1	Auto	4
10meiPPN1A4	171	Sound	14	2163046	0	2			0		other	0	1	Auto	4
10meiPPN1A4	173	Sound	16	2186437	0	2			0		other	0	1	Auto	4
10meiPPN1A4	174	Response	1	2192998	3162	2							1	Auto	4
10meiPPN1A4	175	Sound	14	2209846	0	2			0		other	0	1	Auto	4
10meiPPN1A4	177	Sound	16	2233236	0	2			0		other	0	1	Auto	4
10meiPPN1A4	178	Response	1	2238973	2337	1							1	Auto	4
10meiPPN1A4	179	Sound	14	2256645	0	2			0		other	0	1	Auto	4
10meiPPN1A4	181	Sound	18	2280035	0	2			0		other	0	1	Auto	4
10meiPPN1A4	183	Sound	14	2303834	0	2			0		other	0	1	Auto	4
10meiPPN1A4	185	Sound	16	2327234	0	2			0		other	0	1	Auto	4
10meiPPN1A4	186	Response	1	2333844	3210	1							1	Auto	4
10meiPPN1A4	187	Sound	14	2350643	0	2			0		other	0	1	Auto	4
10meiPPN1A4	189	Sound	14	2374034	0	2			0		other	0	1	Auto	4
10meiPPN1A4	191	Sound	14	2397434	0	2			0		other	0	1	Auto	4
10meiPPN1A4	193	Sound	14	2420834	0	2			0		other	0	1	Auto	4
10meiPPN1A4	195	Sound	14	2444232	0	2			0		other	0	1	Auto	4
10meiPPN1A4	197	Sound	14	2467632	0	2			0		other	0	1	Auto	4
10meiPPN1A4	199	Sound	14	2491032	0	2			0		other	0	1	Auto	4
10meiPPN1A4	201	Sound	14	2514432	0	2			0		other	0	1	Auto	4
10meiPPN1A4	203	Sound	14	2537832	0	2			0		other	0	1	Auto	4
10meiPPN1A4	205	Sound	14	2561232	0	2			0		other	0	1	Auto	4
10meiPPN1A4	207	Sound	14	2584631	0	2			0		other	0	1	Auto	4
10meiPPN1A4	209	Sound	14	2608030	0	2			0		other	0	1	Auto	4
10meiPPN1A4	211	Sound	14	2631429	0	2			0		other	0	1	Auto	4
10meiPPN1A4	213	Sound	14	2654830	0	2			0		other	0	1	Auto	4
10meiPPN1A4	215	Sound	14	2678229	0	2			0		other	0	1	Auto	4
10meiPPN1A4	217	Sound	14	2701629	0	2			0		other	0	1	Auto	4
10meiPPN1A4	219	Sound	14	2725029	0	2			0		other	0	1	Auto	4
10meiPPN1A4	221	Sound	14	2748429	0	2			0		other	0	1	Auto	4
10meiPPN1A4	223	Sound	14	2771828	0	2			0		other	0	1	Auto	4
10meiPPN1A4	225	Sound	14	2795227	0	2			0		other	0	1	Auto	4
10meiPPN1A4	227	Sound	14	2818626	0	2			0		other	0	1	Auto	4
10meiPPN1A4	229	Sound	14	2842026	0	2			0		other	0	1	Auto	4
10meiPPN1A4	231	Sound	14	2865427	0	2			0		other	0	1	Auto	4
10meiPPN1A4	233	Sound	16	2888826	0	2			0		other	0	1	Auto	4
10meiPPN1A4	234	Response	1	2895647	3421	1							1	Auto	4
10meiPPN1A4	235	Sound	14	2912235	0	2			0		other	0	1	Auto	4
10meiPPN1A4	237	Sound	14	2935626	0	2			0		other	0	1	Auto	4
10meiPPN1A4	239	Sound	14	2959025	0	2			0		other	0	1	Auto	4
10meiPPN1A4	241	Sound	16	2982424	0	2			0		other	0	1	Auto	4
10meiPPN1A4	242	Response	1	2988175	2352	1							1	Auto	4
10meiPPN1A4	243	Sound	14	3005833	0	1			0		other	0	1	Auto	4
10meiPPN1A4	245	Sound	14	3029224	0	2			0		other	0	1	Auto	4
10meiPPN1A4	247	Sound	14	3052624	0	2			0		other	0	1	Auto	4
10meiPPN1A4	249	Sound	16	3076023	0	2			0		other	0	1	Auto	4
10meiPPN1A4	250	Response	1	3083227	3804	1							1	Auto	4
10meiPPN1A4	251	Sound	14	3099433	0	2			0		other	0	1	Auto	4
10meiPPN1A4	253	Sound	14	3122823	0	2			0		other	0	1	Auto	4
10meiPPN1A4	255	Sound	14	3146222	0	2			0		other	0	1	Auto	4
10meiPPN1A4	257	Sound	14	3169621	0	2			0		other	0	1	Auto	4
10meiPPN1A4	259	Sound	14	3193020	0	2			0		other	0	1	Auto	4
10meiPPN1D1	1	Sound	24	169920	0	2			0		other	0	1	Drive	1
10meiPPN1D1	3	Sound	24	193260	0	2			0		other	0	1	Drive	1
10meiPPN1D1	5	Sound	26	216659	0	2			0		other	0	1	Drive	1
10meiPPN1D1	6	Response	1	228096	8037	1							1	Drive	1
10meiPPN1D1	7	Sound	24	240069	0	2			0		other	0	1	Drive	1
10meiPPN1D1	9	Sound	28	263458	0	2			0		other	0	1	Drive	1
10meiPPN1D1	11	Sound	24	287157	0	2			0		other	0	1	Drive	1
10meiPPN1D1	13	Sound	24	310557	0	2			0		other	0	1	Drive	1
10meiPPN1D1	15	Sound	24	333957	0	2			0		other	0	1	Drive	1
10meiPPN1D1	17	Sound	24	357357	0	2			0		other	0	1	Drive	1
10meiPPN1D1	19	Sound	24	380757	0	2			0		other	0	1	Drive	1
10meiPPN1D1	21	Sound	24	404156	0	2			0		other	0	1	Drive	1
10meiPPN1D1	23	Sound	28	427556	0	2			0		other	0	1	Drive	1
10meiPPN1D1	25	Sound	24	449255	0	2			0		other	0	1	Drive	1
10meiPPN1D1	27	Sound	28	472654	0	2			0		other	0	1	Drive	1
10meiPPN1D1	29	Sound	24	496754	0	2			0		other	0	1	Drive	1
10meiPPN1D1	31	Sound	24	520154	0	2			0		other	0	1	Drive	1
10meiPPN1D1	33	Sound	24	543555	0	2			0		other	0	1	Drive	1
10meiPPN1D1	35	Sound	26	566953	0	2			0		other	0	1	Drive	1
10meiPPN1D1	36	Response	1	571599	1245	1							1	Drive	1
10meiPPN1D1	37	Sound	24	590364	0	2			0		other	0	1	Drive	1
10meiPPN1D1	39	Sound	24	613753	0	2			0		other	0	1	Drive	1
10meiPPN1D1	41	Sound	24	637152	0	2			0		other	0	1	Drive	1
10meiPPN1D1	43	Sound	28	660551	0	2			0		other	0	1	Drive	1
10meiPPN1D1	45	Sound	24	683651	0	2			0		other	0	1	Drive	1
10meiPPN1D1	47	Sound	24	707051	0	2			0		other	0	1	Drive	1
10meiPPN1D1	49	Sound	24	730451	0	2			0		other	0	1	Drive	1
10meiPPN1D1	51	Sound	24	753851	0	2			0		other	0	1	Drive	1
10meiPPN1D1	53	Sound	24	777250	0	2			0		other	0	1	Drive	1
10meiPPN1D1	55	Sound	24	800650	0	2			0		other	0	1	Drive	1
10meiPPN1D1	57	Sound	24	824049	0	2			0		other	0	1	Drive	1
10meiPPN1D1	59	Sound	26	847448	0	2			0		other	0	1	Drive	1
10meiPPN1D1	60	Response	1	853529	2680	2							1	Drive	1
10meiPPN1D1	61	Sound	24	870859	0	1			0		other	0	1	Drive	1
10meiPPN1D1	63	Sound	24	894249	0	2			0		other	0	1	Drive	1
10meiPPN1D1	65	Sound	24	917648	0	2			0		other	0	1	Drive	1
10meiPPN1D1	67	Sound	24	941048	0	2			0		other	0	1	Drive	1
10meiPPN1D1	69	Sound	24	964447	0	2			0		other	0	1	Drive	1
10meiPPN1D1	71	Sound	26	987846	0	2			0		other	0	1	Drive	1
10meiPPN1D1	72	Response	1	992694	1448	2							1	Drive	1
10meiPPN1D1	73	Sound	24	1011255	0	2			0		other	0	1	Drive	1
10meiPPN1D1	75	Sound	28	1034646	0	2			0		other	0	1	Drive	1
10meiPPN1D1	77	Sound	24	1057147	0	2			0		other	0	1	Drive	1
10meiPPN1D1	79	Sound	24	1080546	0	2			0		other	0	1	Drive	1
10meiPPN1D1	81	Sound	24	1103945	0	2			0		other	0	1	Drive	1
10meiPPN1D1	83	Sound	28	1127344	0	2			0		other	0	1	Drive	1
10meiPPN1D1	85	Sound	24	1151443	0	2			0		other	0	1	Drive	1
10meiPPN1D1	87	Sound	24	1174844	0	2			0		other	0	1	Drive	1
10meiPPN1D1	89	Sound	24	1198243	0	2			0		other	0	1	Drive	1
10meiPPN1D1	91	Sound	28	1221643	0	2			0		other	0	1	Drive	1
10meiPPN1D1	93	Sound	24	1245543	0	2			0		other	0	1	Drive	1
10meiPPN1D1	95	Sound	24	1268942	0	2			0		other	0	1	Drive	1
10meiPPN1D1	97	Sound	24	1292343	0	2			0		other	0	1	Drive	1
10meiPPN1D1	99	Sound	26	1315741	0	2			0		other	0	1	Drive	1
10meiPPN1D1	100	Response	1	1321039	1897	1							1	Drive	1
10meiPPN1D1	101	Sound	24	1339152	0	2			0		other	0	1	Drive	1
10meiPPN1D1	103	Sound	26	1362541	0	2			0		other	0	1	Drive	1
10meiPPN1D1	104	Response	1	1372214	6273	1							1	Drive	1
10meiPPN1D1	105	Sound	24	1385950	0	2			0		other	0	1	Drive	1
10meiPPN1D1	107	Sound	24	1409340	0	2			0		other	0	1	Drive	1
10meiPPN1D1	109	Sound	24	1432740	0	2			0		other	0	1	Drive	1
10meiPPN1D1	111	Sound	24	1456140	0	2			0		other	0	1	Drive	1
10meiPPN1D1	113	Sound	24	1479539	0	2			0		other	0	1	Drive	1
10meiPPN1D1	115	Sound	24	1502939	0	2			0		other	0	1	Drive	1
10meiPPN1D1	117	Sound	24	1526338	0	2			0		other	0	1	Drive	1
10meiPPN1D1	119	Sound	24	1549738	0	2			0		other	0	1	Drive	1
10meiPPN1D1	121	Sound	24	1573138	0	2			0		other	0	1	Drive	1
10meiPPN1D1	123	Sound	24	1596537	0	2			0		other	0	1	Drive	1
10meiPPN1D1	125	Sound	24	1619937	0	2			0		other	0	1	Drive	1
10meiPPN1D1	127	Sound	26	1643337	0	2			0		other	0	1	Drive	1
10meiPPN1D1	128	Response	1	1648544	1808	2							1	Drive	1
10meiPPN1D1	129	Sound	24	1666746	0	2			0		other	0	1	Drive	1
10meiPPN1D1	131	Sound	28	1690135	0	2			0		other	0	1	Drive	1
10meiPPN1D1	133	Sound	24	1713835	0	2			0		other	0	1	Drive	1
10meiPPN1D1	135	Sound	24	1737235	0	2			0		other	0	1	Drive	1
10meiPPN1D1	137	Sound	24	1760635	0	2			0		other	0	1	Drive	1
10meiPPN1D1	139	Sound	26	1784034	0	2			0		other	0	1	Drive	1
10meiPPN1D1	140	Response	1	1788072	638	1							1	Drive	1
10meiPPN1D1	141	Sound	24	1807444	0	1			0		other	0	1	Drive	1
10meiPPN1D1	143	Sound	24	1830833	0	2			0		other	0	1	Drive	1
10meiPPN1D1	145	Sound	24	1854233	0	2			0		other	0	1	Drive	1
10meiPPN1D1	147	Sound	24	1877632	0	2			0		other	0	1	Drive	1
10meiPPN1D1	149	Sound	24	1901032	0	2			0		other	0	1	Drive	1
10meiPPN1D1	151	Sound	28	1924432	0	2			0		other	0	1	Drive	1
10meiPPN1D1	153	Sound	24	1947432	0	2			0		other	0	1	Drive	1
10meiPPN1D1	155	Sound	26	1970832	0	2			0		other	0	1	Drive	1
10meiPPN1D1	156	Response	1	1977114	2883	1							1	Drive	1
10meiPPN1D1	157	Sound	24	1994240	0	2			0		other	0	1	Drive	1
10meiPPN1D1	159	Sound	24	2017631	0	2			0		other	0	1	Drive	1
10meiPPN1D1	161	Sound	24	2041030	0	2			0		other	0	1	Drive	1
10meiPPN1D1	163	Sound	24	2064430	0	2			0		other	0	1	Drive	1
10meiPPN1D1	165	Sound	24	2087830	0	2			0		other	0	1	Drive	1
10meiPPN1D1	166	Response	1	2094958	3728	1							1	Drive	1
10meiPPN1D1	167	Sound	24	2111239	0	2			0		other	0	1	Drive	1
10meiPPN1D1	169	Sound	24	2134629	0	2			0		other	0	1	Drive	1
10meiPPN1D1	171	Sound	24	2158029	0	2			0		other	0	1	Drive	1
10meiPPN1D1	173	Sound	24	2181428	0	2			0		other	0	1	Drive	1
10meiPPN1D1	175	Sound	24	2204828	0	2			0		other	0	1	Drive	1
10meiPPN1D1	175	Response	1	2206388	1560	1							1	Drive	1
10meiPPN1D1	177	Sound	24	2228236	0	2			0		other	0	1	Drive	1
10meiPPN1D1	179	Sound	26	2251627	0	2			0		other	0	1	Drive	1
10meiPPN1D1	180	Response	1	2257381	2354	1							1	Drive	1
10meiPPN1D1	181	Sound	24	2275036	0	2			0		other	0	1	Drive	1
10meiPPN1D1	183	Sound	26	2298427	0	2			0		other	0	1	Drive	1
10meiPPN1D1	184	Response	1	2304315	2489	1							1	Drive	1
10meiPPN1D1	185	Sound	24	2321836	0	2			0		other	0	1	Drive	1
10meiPPN1D1	187	Sound	28	2345226	0	2			0		other	0	1	Drive	1
10meiPPN1D1	189	Sound	24	2368325	0	2			0		other	0	1	Drive	1
10meiPPN1D1	191	Sound	24	2391724	0	2			0		other	0	1	Drive	1
10meiPPN1D1	193	Sound	24	2415124	0	2			0		other	0	1	Drive	1
10meiPPN1D1	195	Sound	24	2438524	0	2			0		other	0	1	Drive	1
10meiPPN1D1	197	Sound	24	2461924	0	2			0		other	0	1	Drive	1
10meiPPN1D1	199	Sound	28	2485324	0	2			0		other	0	1	Drive	1
10meiPPN1D1	201	Sound	24	2509324	0	2			0		other	0	1	Drive	1
10meiPPN1D1	203	Sound	24	2532723	0	2			0		other	0	1	Drive	1
10meiPPN1D1	205	Sound	24	2556122	0	2			0		other	0	1	Drive	1
10meiPPN1D1	207	Sound	24	2579522	0	2			0		other	0	1	Drive	1
10meiPPN1D1	209	Sound	24	2602921	0	2			0		other	0	1	Drive	1
10meiPPN1D1	211	Sound	24	2626321	0	2			0		other	0	1	Drive	1
10meiPPN1D1	213	Sound	24	2649721	0	2			0		other	0	1	Drive	1
10meiPPN1D1	215	Sound	24	2673121	0	2			0		other	0	1	Drive	1
10meiPPN1D1	217	Sound	24	2696520	0	2			0		other	0	1	Drive	1
10meiPPN1D1	219	Sound	24	2719920	0	2			0		other	0	1	Drive	1
10meiPPN1D1	221	Sound	24	2743320	0	2			0		other	0	1	Drive	1
10meiPPN1D1	223	Sound	28	2766719	0	2			0		other	0	1	Drive	1
10meiPPN1D1	225	Sound	24	2790219	0	2			0		other	0	1	Drive	1
10meiPPN1D1	227	Sound	24	2813618	0	2			0		other	0	1	Drive	1
10meiPPN1D1	229	Sound	24	2837018	0	2			0		other	0	1	Drive	1
10meiPPN1D1	231	Sound	26	2860418	0	2			0		other	0	1	Drive	1
10meiPPN1D1	232	Response	1	2866517	2700	1							1	Drive	1
10meiPPN1D1	233	Sound	24	2883827	0	1			0		other	0	1	Drive	1
10meiPPN1D1	235	Sound	28	2907216	0	2			0		other	0	1	Drive	1
10meiPPN1D1	237	Sound	24	2931216	0	2			0		other	0	1	Drive	1
10meiPPN1D1	239	Sound	26	2954615	0	2			0		other	0	1	Drive	1
10meiPPN1D1	240	Response	1	2963846	5830	1							1	Drive	1
10meiPPN1D1	241	Sound	24	2978027	0	1			0		other	0	1	Drive	1
10meiPPN1D1	243	Sound	24	3001416	0	2			0		other	0	1	Drive	1
10meiPPN1D1	245	Sound	24	3024816	0	2			0		other	0	1	Drive	1
10meiPPN1D1	247	Sound	24	3048215	0	2			0		other	0	1	Drive	1
10meiPPN1D1	249	Sound	24	3071614	0	2			0		other	0	1	Drive	1
10meiPPN1D1	251	Sound	24	3095014	0	2			0		other	0	1	Drive	1
10meiPPN1D1	253	Sound	24	3118413	0	2			0		other	0	1	Drive	1
10meiPPN1D1	255	Sound	24	3141813	0	2			0		other	0	1	Drive	1
10meiPPN1D1	257	Sound	24	3165213	0	2			0		other	0	1	Drive	1
10meiPPN1D2	1	Sound	24	169810	0	2			0		other	0	1	Drive	2
10meiPPN1D2	3	Sound	24	193210	0	2			0		other	0	1	Drive	2
10meiPPN1D2	5	Sound	26	216609	0	2			0		other	0	1	Drive	2
10meiPPN1D2	6	Response	1	221506	1498	1							1	Drive	2
10meiPPN1D2	7	Sound	24	240017	0	2			0		other	0	1	Drive	2
10meiPPN1D2	9	Sound	24	263408	0	2			0		other	0	1	Drive	2
10meiPPN1D2	11	Sound	24	286807	0	2			0		other	0	1	Drive	2
10meiPPN1D2	13	Sound	28	310207	0	2			0		other	0	1	Drive	2
10meiPPN1D2	15	Sound	24	333707	0	2			0		other	0	1	Drive	2
10meiPPN1D2	17	Sound	24	357106	0	2			0		other	0	1	Drive	2
10meiPPN1D2	19	Sound	24	380506	0	2			0		other	0	1	Drive	2
10meiPPN1D2	21	Sound	24	403906	0	2			0		other	0	1	Drive	2
10meiPPN1D2	23	Sound	24	427305	0	2			0		other	0	1	Drive	2
10meiPPN1D2	25	Sound	24	450704	0	2			0		other	0	1	Drive	2
10meiPPN1D2	27	Sound	24	474104	0	2			0		other	0	1	Drive	2
10meiPPN1D2	29	Sound	24	497504	0	2			0		other	0	1	Drive	2
10meiPPN1D2	31	Sound	24	520904	0	2			0		other	0	1	Drive	2
10meiPPN1D2	33	Sound	24	544303	0	2			0		other	0	1	Drive	2
10meiPPN1D2	35	Sound	24	567704	0	2			0		other	0	1	Drive	2
10meiPPN1D2	37	Sound	28	591103	0	2			0		other	0	1	Drive	2
10meiPPN1D2	39	Sound	24	615002	0	2			0		other	0	1	Drive	2
10meiPPN1D2	41	Sound	28	638401	0	2			0		other	0	1	Drive	2
10meiPPN1D2	43	Sound	24	662401	0	2			0		other	0	1	Drive	2
10meiPPN1D2	45	Sound	24	685801	0	2			0		other	0	1	Drive	2
10meiPPN1D2	47	Sound	24	709201	0	2			0		other	0	1	Drive	2
10meiPPN1D2	49	Sound	24	732601	0	2			0		other	0	1	Drive	2
10meiPPN1D2	51	Sound	24	756000	0	2			0		other	0	1	Drive	2
10meiPPN1D2	53	Sound	24	779400	0	2			0		other	0	1	Drive	2
10meiPPN1D2	55	Sound	24	802799	0	2			0		other	0	1	Drive	2
10meiPPN1D2	57	Sound	24	826198	0	2			0		other	0	1	Drive	2
10meiPPN1D2	59	Sound	24	849499	0	2			0		other	0	1	Drive	2
10meiPPN1D2	61	Sound	24	872898	0	2			0		other	0	1	Drive	2
10meiPPN1D2	63	Sound	24	896298	0	2			0		other	0	1	Drive	2
10meiPPN1D2	65	Sound	24	919698	0	2			0		other	0	1	Drive	2
10meiPPN1D2	67	Sound	24	943097	0	2			0		other	0	1	Drive	2
10meiPPN1D2	69	Sound	24	966496	0	2			0		other	0	1	Drive	2
10meiPPN1D2	71	Sound	24	989895	0	2			0		other	0	1	Drive	2
10meiPPN1D2	73	Sound	24	1013296	0	2			0		other	0	1	Drive	2
10meiPPN1D2	75	Sound	24	1036696	0	2			0		other	0	1	Drive	2
10meiPPN1D2	77	Sound	26	1060096	0	2			0		other	0	1	Drive	2
10meiPPN1D2	78	Response	1	1064632	1137	1							1	Drive	2
10meiPPN1D2	79	Sound	24	1083505	0	2			0		other	0	1	Drive	2
10meiPPN1D2	81	Sound	24	1106895	0	2			0		other	0	1	Drive	2
10meiPPN1D2	83	Sound	24	1130294	0	2			0		other	0	1	Drive	2
10meiPPN1D2	85	Sound	24	1153694	0	2			0		other	0	1	Drive	2
10meiPPN1D2	87	Sound	24	1177093	0	2			0		other	0	1	Drive	2
10meiPPN1D2	89	Sound	24	1200494	0	2			0		other	0	1	Drive	2
10meiPPN1D2	91	Sound	24	1223893	0	2			0		other	0	1	Drive	2
10meiPPN1D2	93	Sound	28	1247293	0	2			0		other	0	1	Drive	2
10meiPPN1D2	95	Sound	24	1270893	0	2			0		other	0	1	Drive	2
10meiPPN1D2	97	Sound	26	1294291	0	2			0		other	0	1	Drive	2
10meiPPN1D2	98	Response	1	1299667	1976	1							1	Drive	2
10meiPPN1D2	99	Sound	24	1317700	0	2			0		other	0	1	Drive	2
10meiPPN1D2	101	Sound	28	1341090	0	2			0		other	0	1	Drive	2
10meiPPN1D2	103	Sound	24	1363691	0	2			0		other	0	1	Drive	2
10meiPPN1D2	105	Sound	26	1387091	0	2			0		other	0	1	Drive	2
10meiPPN1D2	106	Response	1	1392898	2407	1							1	Drive	2
10meiPPN1D2	106	Response	1	1410491	20000	16							1	Drive	2
10meiPPN1D2	107	Sound	24	1410507	0	1			0		other	0	1	Drive	2
10meiPPN1D2	109	Sound	24	1433899	0	2			0		other	0	1	Drive	2
10meiPPN1D2	111	Sound	24	1457290	0	2			0		other	0	1	Drive	2
10meiPPN1D2	113	Sound	24	1480688	0	2			0		other	0	1	Drive	2
10meiPPN1D2	115	Sound	24	1504088	0	2			0		other	0	1	Drive	2
10meiPPN1D2	117	Sound	24	1527487	0	2			0		other	0	1	Drive	2
10meiPPN1D2	119	Sound	24	1550788	0	2			0		other	0	1	Drive	2
10meiPPN1D2	121	Sound	28	1574188	0	2			0		other	0	1	Drive	2
10meiPPN1D2	123	Sound	24	1598288	0	2			0		other	0	1	Drive	2
10meiPPN1D2	125	Sound	24	1621687	0	2			0		other	0	1	Drive	2
10meiPPN1D2	127	Sound	24	1645086	0	2			0		other	0	1	Drive	2
10meiPPN1D2	129	Sound	24	1668486	0	2			0		other	0	1	Drive	2
10meiPPN1D2	131	Sound	24	1691885	0	2			0		other	0	1	Drive	2
10meiPPN1D2	133	Sound	24	1715285	0	2			0		other	0	1	Drive	2
10meiPPN1D2	135	Sound	24	1738685	0	2			0		other	0	1	Drive	2
10meiPPN1D2	137	Sound	24	1762085	0	2			0		other	0	1	Drive	2
10meiPPN1D2	139	Sound	24	1785484	0	2			0		other	0	1	Drive	2
10meiPPN1D2	141	Sound	26	1808884	0	2			0		other	0	1	Drive	2
10meiPPN1D2	142	Response	1	1813876	1593	1							1	Drive	2
10meiPPN1D2	143	Sound	24	1832294	0	1			0		other	0	1	Drive	2
10meiPPN1D2	145	Sound	26	1855683	0	2			0		other	0	1	Drive	2
10meiPPN1D2	146	Response	1	1860969	1887	1							1	Drive	2
10meiPPN1D2	147	Sound	24	1879091	0	2			0		other	0	1	Drive	2
10meiPPN1D2	149	Sound	28	1902483	0	2			0		other	0	1	Drive	2
10meiPPN1D2	151	Sound	24	1926482	0	2			0		other	0	1	Drive	2
10meiPPN1D2	153	Sound	24	1949881	0	2			0		other	0	1	Drive	2
10meiPPN1D2	155	Sound	24	1973282	0	2			0		other	0	1	Drive	2
10meiPPN1D2	157	Sound	26	1996681	0	2			0		other	0	1	Drive	2
10meiPPN1D2	158	Response	1	2003875	3795	1							1	Drive	2
10meiPPN1D2	159	Sound	24	2020089	0	2			0		other	0	1	Drive	2
10meiPPN1D2	161	Sound	26	2043479	0	2			0		other	0	1	Drive	2
10meiPPN1D2	162	Response	1	2051569	4689	1							1	Drive	2
10meiPPN1D2	163	Sound	24	2066889	0	2			0		other	0	1	Drive	2
10meiPPN1D2	165	Sound	26	2090280	0	2			0		other	0	1	Drive	2
10meiPPN1D2	166	Response	1	2094743	1064	1							1	Drive	2
10meiPPN1D2	167	Sound	24	2113688	0	2			0		other	0	1	Drive	2
10meiPPN1D2	169	Sound	24	2137079	0	2			0		other	0	1	Drive	2
10meiPPN1D2	171	Sound	24	2160479	0	2			0		other	0	1	Drive	2
10meiPPN1D2	173	Sound	28	2183878	0	2			0		other	0	1	Drive	2
10meiPPN1D2	175	Sound	24	2207177	0	2			0		other	0	1	Drive	2
10meiPPN1D2	177	Sound	24	2230577	0	2			0		other	0	1	Drive	2
10meiPPN1D2	179	Sound	24	2253978	0	2			0		other	0	1	Drive	2
10meiPPN1D2	181	Sound	24	2277377	0	2			0		other	0	1	Drive	2
10meiPPN1D2	183	Sound	24	2300776	0	2			0		other	0	1	Drive	2
10meiPPN1D2	185	Sound	24	2324177	0	2			0		other	0	1	Drive	2
10meiPPN1D2	187	Sound	24	2347575	0	2			0		other	0	1	Drive	2
10meiPPN1D2	189	Sound	28	2370975	0	2			0		other	0	1	Drive	2
10meiPPN1D2	191	Sound	24	2393175	0	2			0		other	0	1	Drive	2
10meiPPN1D2	193	Sound	24	2416575	0	2			0		other	0	1	Drive	2
10meiPPN1D2	195	Sound	24	2439974	0	2			0		other	0	1	Drive	2
10meiPPN1D2	197	Sound	28	2463374	0	2			0		other	0	1	Drive	2
10meiPPN1D2	199	Sound	24	2486674	0	2			0		other	0	1	Drive	2
10meiPPN1D2	201	Sound	24	2510073	0	2			0		other	0	1	Drive	2
10meiPPN1D2	203	Sound	24	2533473	0	2			0		other	0	1	Drive	2
10meiPPN1D2	205	Sound	24	2556872	0	2			0		other	0	1	Drive	2
10meiPPN1D2	207	Sound	24	2580271	0	2			0		other	0	1	Drive	2
10meiPPN1D2	209	Sound	26	2603572	0	2			0		other	0	1	Drive	2
10meiPPN1D2	210	Response	1	2609650	2678	1							1	Drive	2
10meiPPN1D2	211	Sound	24	2626982	0	1			0		other	0	1	Drive	2
10meiPPN1D2	213	Sound	26	2650371	0	2			0		other	0	1	Drive	2
10meiPPN1D2	214	Response	1	2656004	2233	1							1	Drive	2
10meiPPN1D2	215	Sound	24	2673781	0	1			0		other	0	1	Drive	2
10meiPPN1D2	217	Sound	24	2697171	0	2			0		other	0	1	Drive	2
10meiPPN1D2	219	Sound	24	2720569	0	2			0		other	0	1	Drive	2
10meiPPN1D2	221	Sound	24	2743969	0	2			0		other	0	1	Drive	2
10meiPPN1D2	223	Sound	24	2767369	0	2			0		other	0	1	Drive	2
10meiPPN1D2	225	Sound	24	2790769	0	2			0		other	0	1	Drive	2
10meiPPN1D2	227	Sound	24	2814168	0	2			0		other	0	1	Drive	2
10meiPPN1D2	229	Sound	24	2837568	0	2			0		other	0	1	Drive	2
10meiPPN1D2	231	Sound	24	2860968	0	2			0		other	0	1	Drive	2
10meiPPN1D2	233	Sound	28	2884367	0	2			0		other	0	1	Drive	2
10meiPPN1D2	235	Sound	24	2907767	0	2			0		other	0	1	Drive	2
10meiPPN1D2	237	Sound	26	2931166	0	2			0		other	0	1	Drive	2
10meiPPN1D2	238	Response	1	2937615	3049	1							1	Drive	2
10meiPPN1D2	239	Sound	24	2954575	0	2			0		other	0	1	Drive	2
10meiPPN1D2	241	Sound	28	2977966	0	2			0		other	0	1	Drive	2
10meiPPN1D2	243	Sound	24	3001366	0	2			0		other	0	1	Drive	2
10meiPPN1D2	245	Sound	28	3024766	0	2			0		other	0	1	Drive	2
10meiPPN1D2	247	Sound	24	3047565	0	2			0		other	0	1	Drive	2
10meiPPN1D2	248	Response	1	3055672	4707	1							1	Drive	2
10meiPPN1D2	249	Sound	24	3070975	0	2			0		other	0	1	Drive	2
10meiPPN1D2	251	Sound	24	3094364	0	2			0		other	0	1	Drive	2
10meiPPN1D2	253	Sound	24	3117763	0	2			0		other	0	1	Drive	2
10meiPPN1D2	255	Sound	24	3141163	0	2			0		other	0	1	Drive	2
10meiPPN1D2	257	Sound	26	3164564	0	2			0		other	0	1	Drive	2
10meiPPN1D2	258	Response	1	3171130	3167	1							1	Drive	2
10meiPPN1D2	259	Sound	24	3187974	0	2			0		other	0	1	Drive	2
10meiPPN1D3	1	Sound	26	169780	0	2			0		other	0	1	Drive	3
10meiPPN1D3	3	Sound	24	193108	0	2			0		other	0	1	Drive	3
10meiPPN1D3	5	Sound	26	216508	0	2			0		other	0	1	Drive	3
10meiPPN1D3	7	Sound	24	239908	0	2			0		other	0	1	Drive	3
10meiPPN1D3	9	Sound	26	263308	0	2			0		other	0	1	Drive	3
10meiPPN1D3	11	Sound	24	286708	0	2			0		other	0	1	Drive	3
10meiPPN1D3	13	Sound	26	310108	0	2			0		other	0	1	Drive	3
10meiPPN1D3	14	Response	1	319756	6249	1							1	Drive	3
10meiPPN1D3	15	Sound	24	333517	0	1			0		other	0	1	Drive	3
10meiPPN1D3	17	Sound	26	356906	0	2			0		other	0	1	Drive	3
10meiPPN1D3	18	Response	1	366094	5789	1							1	Drive	3
10meiPPN1D3	19	Sound	24	380314	0	2			0		other	0	1	Drive	3
10meiPPN1D3	21	Sound	24	403705	0	2			0		other	0	1	Drive	3
10meiPPN1D3	23	Sound	24	427105	0	2			0		other	0	1	Drive	3
10meiPPN1D3	25	Sound	28	450505	0	2			0		other	0	1	Drive	3
10meiPPN1D3	27	Sound	24	474605	0	2			0		other	0	1	Drive	3
10meiPPN1D3	29	Sound	24	498005	0	2			0		other	0	1	Drive	3
10meiPPN1D3	31	Sound	24	521404	0	2			0		other	0	1	Drive	3
10meiPPN1D3	33	Sound	28	544803	0	2			0		other	0	1	Drive	3
10meiPPN1D3	35	Sound	24	568803	0	2			0		other	0	1	Drive	3
10meiPPN1D3	37	Sound	28	592202	0	2			0		other	0	1	Drive	3
10meiPPN1D3	39	Sound	24	616203	0	2			0		other	0	1	Drive	3
10meiPPN1D3	41	Sound	24	639603	0	2			0		other	0	1	Drive	3
10meiPPN1D3	43	Sound	24	663002	0	2			0		other	0	1	Drive	3
10meiPPN1D3	45	Sound	24	686401	0	2			0		other	0	1	Drive	3
10meiPPN1D3	47	Sound	24	709801	0	2			0		other	0	1	Drive	3
10meiPPN1D3	49	Sound	24	733200	0	2			0		other	0	1	Drive	3
10meiPPN1D3	51	Sound	24	756600	0	2			0		other	0	1	Drive	3
10meiPPN1D3	53	Sound	28	780000	0	2			0		other	0	1	Drive	3
10meiPPN1D3	55	Sound	24	803800	0	2			0		other	0	1	Drive	3
10meiPPN1D3	57	Sound	24	827200	0	2			0		other	0	1	Drive	3
10meiPPN1D3	59	Sound	24	850599	0	2			0		other	0	1	Drive	3
10meiPPN1D3	61	Sound	24	873998	0	2			0		other	0	1	Drive	3
10meiPPN1D3	63	Sound	24	897398	0	2			0		other	0	1	Drive	3
10meiPPN1D3	65	Sound	24	920797	0	2			0		other	0	1	Drive	3
10meiPPN1D3	67	Sound	24	944197	0	2			0		other	0	1	Drive	3
10meiPPN1D3	69	Sound	24	967598	0	2			0		other	0	1	Drive	3
10meiPPN1D3	71	Sound	24	990997	0	2			0		other	0	1	Drive	3
10meiPPN1D3	73	Sound	24	1014397	0	2			0		other	0	1	Drive	3
10meiPPN1D3	75	Sound	24	1037796	0	2			0		other	0	1	Drive	3
10meiPPN1D3	77	Sound	24	1061195	0	2			0		other	0	1	Drive	3
10meiPPN1D3	79	Sound	24	1084595	0	2			0		other	0	1	Drive	3
10meiPPN1D3	81	Sound	28	1107995	0	2			0		other	0	1	Drive	3
10meiPPN1D3	83	Sound	24	1131895	0	2			0		other	0	1	Drive	3
10meiPPN1D3	85	Sound	24	1155295	0	2			0		other	0	1	Drive	3
10meiPPN1D3	87	Sound	24	1178694	0	2			0		other	0	1	Drive	3
10meiPPN1D3	89	Sound	28	1202094	0	2			0		other	0	1	Drive	3
10meiPPN1D3	91	Sound	24	1226093	0	2			0		other	0	1	Drive	3
10meiPPN1D3	93	Sound	24	1249493	0	2			0		other	0	1	Drive	3
10meiPPN1D3	95	Sound	24	1272892	0	2			0		other	0	1	Drive	3
10meiPPN1D3	97	Sound	24	1296291	0	2			0		other	0	1	Drive	3
10meiPPN1D3	99	Sound	24	1319692	0	2			0		other	0	1	Drive	3
10meiPPN1D3	101	Sound	24	1343092	0	2			0		other	0	1	Drive	3
10meiPPN1D3	103	Sound	24	1366491	0	2			0		other	0	1	Drive	3
10meiPPN1D3	105	Sound	24	1389890	0	2			0		other	0	1	Drive	3
10meiPPN1D3	107	Sound	24	1413290	0	2			0		other	0	1	Drive	3
10meiPPN1D3	109	Sound	26	1436689	0	2			0		other	0	1	Drive	3
10meiPPN1D3	110	Response	1	1447938	7849	2							1	Drive	3
10meiPPN1D3	111	Sound	24	1460098	0	2			0		other	0	1	Drive	3
10meiPPN1D3	113	Sound	24	1483489	0	2			0		other	0	1	Drive	3
10meiPPN1D3	115	Sound	24	1506889	0	2			0		other	0	1	Drive	3
10meiPPN1D3	117	Sound	26	1530289	0	2			0		other	0	1	Drive	3
10meiPPN1D3	118	Response	1	1538268	4580	1							1	Drive	3
10meiPPN1D3	119	Sound	24	1553698	0	1			0		other	0	1	Drive	3
10meiPPN1D3	121	Sound	24	1577086	0	2			0		other	0	1	Drive	3
10meiPPN1D3	123	Sound	24	1600487	0	2			0		other	0	1	Drive	3
10meiPPN1D3	125	Sound	24	1623887	0	2			0		other	0	1	Drive	3
10meiPPN1D3	127	Sound	24	1647286	0	2			0		other	0	1	Drive	3
10meiPPN1D3	129	Sound	24	1670686	0	2			0		other	0	1	Drive	3
10meiPPN1D3	131	Sound	24	1694086	0	2			0		other	0	1	Drive	3
10meiPPN1D3	133	Sound	24	1717486	0	2			0		other	0	1	Drive	3
10meiPPN1D3	135	Sound	24	1740885	0	2			0		other	0	1	Drive	3
10meiPPN1D3	137	Sound	26	1764284	0	2			0		other	0	1	Drive	3
10meiPPN1D3	138	Response	1	1769642	1958	1							1	Drive	3
10meiPPN1D3	139	Sound	24	1787693	0	2			0		other	0	1	Drive	3
10meiPPN1D3	141	Sound	24	1811083	0	2			0		other	0	1	Drive	3
10meiPPN1D3	143	Sound	24	1834484	0	2			0		other	0	1	Drive	3
10meiPPN1D3	145	Sound	24	1857883	0	2			0		other	0	1	Drive	3
10meiPPN1D3	147	Sound	24	1881283	0	2			0		other	0	1	Drive	3
10meiPPN1D3	149	Sound	26	1904683	0	2			0		other	0	1	Drive	3
10meiPPN1D3	150	Response	1	1909527	1445	1							1	Drive	3
10meiPPN1D3	151	Sound	24	1928092	0	2			0		other	0	1	Drive	3
10meiPPN1D3	153	Sound	28	1951481	0	2			0		other	0	1	Drive	3
10meiPPN1D3	155	Sound	24	1975181	0	2			0		other	0	1	Drive	3
10meiPPN1D3	157	Sound	24	1998581	0	2			0		other	0	1	Drive	3
10meiPPN1D3	159	Sound	24	2021981	0	2			0		other	0	1	Drive	3
10meiPPN1D3	161	Sound	24	2045381	0	2			0		other	0	1	Drive	3
10meiPPN1D3	163	Sound	24	2068780	0	2			0		other	0	1	Drive	3
10meiPPN1D3	165	Sound	26	2092180	0	2			0		other	0	1	Drive	3
10meiPPN1D3	166	Response	1	2097027	1448	1							1	Drive	3
10meiPPN1D3	167	Sound	24	2115589	0	2			0		other	0	1	Drive	3
10meiPPN1D3	169	Sound	24	2138979	0	2			0		other	0	1	Drive	3
10meiPPN1D3	171	Sound	24	2162378	0	2			0		other	0	1	Drive	3
10meiPPN1D3	173	Sound	28	2185778	0	2			0		other	0	1	Drive	3
10meiPPN1D3	175	Sound	24	2209778	0	2			0		other	0	1	Drive	3
10meiPPN1D3	177	Sound	24	2233178	0	2			0		other	0	1	Drive	3
10meiPPN1D3	179	Sound	24	2256577	0	2			0		other	0	1	Drive	3
10meiPPN1D3	181	Sound	28	2279976	0	2			0		other	0	1	Drive	3
10meiPPN1D3	183	Sound	24	2302376	0	2			0		other	0	1	Drive	3
10meiPPN1D3	185	Sound	24	2325776	0	2			0		other	0	1	Drive	3
10meiPPN1D3	187	Sound	24	2349175	0	2			0		other	0	1	Drive	3
10meiPPN1D3	189	Sound	28	2372575	0	2			0		other	0	1	Drive	3
10meiPPN1D3	191	Sound	24	2396575	0	2			0		other	0	1	Drive	3
10meiPPN1D3	193	Sound	24	2419975	0	2			0		other	0	1	Drive	3
10meiPPN1D3	195	Sound	24	2443374	0	2			0		other	0	1	Drive	3
10meiPPN1D3	197	Sound	26	2466774	0	2			0		other	0	1	Drive	3
10meiPPN1D3	198	Response	1	2474129	3955	1							1	Drive	3
10meiPPN1D3	199	Sound	24	2490184	0	1			0		other	0	1	Drive	3
10meiPPN1D3	201	Sound	26	2513573	0	2			0		other	0	1	Drive	3
10meiPPN1D3	202	Response	1	2519063	2090	1							1	Drive	3
10meiPPN1D3	203	Sound	24	2536982	0	2			0		other	0	1	Drive	3
10meiPPN1D3	205	Sound	24	2560373	0	2			0		other	0	1	Drive	3
10meiPPN1D3	207	Sound	24	2583773	0	2			0		other	0	1	Drive	3
10meiPPN1D3	209	Sound	24	2607172	0	2			0		other	0	1	Drive	3
10meiPPN1D3	211	Sound	24	2630571	0	2			0		other	0	1	Drive	3
10meiPPN1D3	213	Sound	24	2653971	0	2			0		other	0	1	Drive	3
10meiPPN1D3	215	Sound	24	2677370	0	2			0		other	0	1	Drive	3
10meiPPN1D3	217	Sound	24	2700770	0	2			0		other	0	1	Drive	3
10meiPPN1D3	219	Sound	24	2724170	0	2			0		other	0	1	Drive	3
10meiPPN1D3	221	Sound	28	2747570	0	2			0		other	0	1	Drive	3
10meiPPN1D3	223	Sound	24	2770669	0	2			0		other	0	1	Drive	3
10meiPPN1D3	225	Sound	24	2794069	0	2			0		other	0	1	Drive	3
10meiPPN1D3	227	Sound	24	2817468	0	2			0		other	0	1	Drive	3
10meiPPN1D3	229	Sound	24	2840868	0	2			0		other	0	1	Drive	3
10meiPPN1D3	231	Sound	24	2864267	0	2			0		other	0	1	Drive	3
10meiPPN1D3	233	Sound	28	2887667	0	2			0		other	0	1	Drive	3
10meiPPN1D3	235	Sound	24	2910667	0	2			0		other	0	1	Drive	3
10meiPPN1D3	237	Sound	24	2934067	0	2			0		other	0	1	Drive	3
10meiPPN1D3	239	Sound	24	2957467	0	2			0		other	0	1	Drive	3
10meiPPN1D3	241	Sound	24	2980865	0	2			0		other	0	1	Drive	3
10meiPPN1D3	243	Sound	24	3004265	0	2			0		other	0	1	Drive	3
10meiPPN1D3	245	Sound	28	3027665	0	2			0		other	0	1	Drive	3
10meiPPN1D3	247	Sound	24	3051264	0	2			0		other	0	1	Drive	3
10meiPPN1D3	249	Sound	24	3074664	0	2			0		other	0	1	Drive	3
10meiPPN1D3	251	Sound	24	3098065	0	2			0		other	0	1	Drive	3
10meiPPN1D3	253	Sound	24	3121464	0	2			0		other	0	1	Drive	3
10meiPPN1D3	255	Sound	24	3144864	0	2			0		other	0	1	Drive	3
10meiPPN1D3	257	Sound	26	3168263	0	2			0		other	0	1	Drive	3
10meiPPN1D3	258	Response	1	3175236	3574	1							1	Drive	3
10meiPPN1D3	259	Sound	24	3191672	0	2			0		other	0	1	Drive	3
10meiPPN1D4	1	Sound	28	170060	0	2			0		other	0	1	Drive	4
10meiPPN1D4	3	Sound	24	194121	0	2			0		other	0	1	Drive	4
10meiPPN1D4	5	Sound	26	217520	0	2			0		other	0	1	Drive	4
10meiPPN1D4	6	Response	1	228997	8077	2							1	Drive	4
10meiPPN1D4	7	Sound	24	240929	0	2			0		other	0	1	Drive	4
10meiPPN1D4	9	Sound	24	264319	0	2			0		other	0	1	Drive	4
10meiPPN1D4	11	Sound	24	287719	0	2			0		other	0	1	Drive	4
10meiPPN1D4	13	Sound	24	311119	0	2			0		other	0	1	Drive	4
10meiPPN1D4	15	Sound	24	334518	0	2			0		other	0	1	Drive	4
10meiPPN1D4	17	Sound	24	357919	0	2			0		other	0	1	Drive	4
10meiPPN1D4	19	Sound	24	381318	0	2			0		other	0	1	Drive	4
10meiPPN1D4	21	Sound	24	404718	0	2			0		other	0	1	Drive	4
10meiPPN1D4	23	Sound	24	428117	0	2			0		other	0	1	Drive	4
10meiPPN1D4	25	Sound	24	451516	0	2			0		other	0	1	Drive	4
10meiPPN1D4	27	Sound	24	474816	0	2			0		other	0	1	Drive	4
10meiPPN1D4	29	Sound	28	498215	0	2			0		other	0	1	Drive	4
10meiPPN1D4	31	Sound	24	521816	0	2			0		other	0	1	Drive	4
10meiPPN1D4	33	Sound	24	545216	0	2			0		other	0	1	Drive	4
10meiPPN1D4	35	Sound	24	568615	0	2			0		other	0	1	Drive	4
10meiPPN1D4	37	Sound	26	592014	0	2			0		other	0	1	Drive	4
10meiPPN1D4	38	Response	1	602315	6902	1							1	Drive	4
10meiPPN1D4	39	Sound	24	615422	0	2			0		other	0	1	Drive	4
10meiPPN1D4	41	Sound	24	638814	0	2			0		other	0	1	Drive	4
10meiPPN1D4	43	Sound	24	662213	0	2			0		other	0	1	Drive	4
10meiPPN1D4	45	Sound	26	685613	0	2			0		other	0	1	Drive	4
10meiPPN1D4	46	Response	1	695187	6174	1							1	Drive	4
10meiPPN1D4	47	Sound	24	709023	0	2			0		other	0	1	Drive	4
10meiPPN1D4	49	Sound	26	732412	0	2			0		other	0	1	Drive	4
10meiPPN1D4	50	Response	1	743082	7270	2							1	Drive	4
10meiPPN1D4	51	Sound	24	755821	0	2			0		other	0	1	Drive	4
10meiPPN1D4	53	Sound	24	779211	0	2			0		other	0	1	Drive	4
10meiPPN1D4	55	Sound	24	802610	0	2			0		other	0	1	Drive	4
10meiPPN1D4	57	Sound	26	825911	0	2			0		other	0	1	Drive	4
10meiPPN1D4	58	Response	1	845911	16600	1							1	Drive	4
10meiPPN1D4	59	Sound	24	849320	0	2			0		other	0	1	Drive	4
10meiPPN1D4	61	Sound	26	872710	0	2			0		other	0	1	Drive	4
10meiPPN1D4	62	Response	1	880147	4037	1							1	Drive	4
10meiPPN1D4	63	Sound	24	896119	0	2			0		other	0	1	Drive	4
10meiPPN1D4	65	Sound	24	919510	0	2			0		other	0	1	Drive	4
10meiPPN1D4	67	Sound	24	942909	0	2			0		other	0	1	Drive	4
10meiPPN1D4	69	Sound	24	966308	0	2			0		other	0	1	Drive	4
10meiPPN1D4	71	Sound	24	989709	0	2			0		other	0	1	Drive	4
10meiPPN1D4	73	Sound	24	1013108	0	2			0		other	0	1	Drive	4
10meiPPN1D4	75	Sound	24	1036508	0	2			0		other	0	1	Drive	4
10meiPPN1D4	77	Sound	24	1059908	0	2			0		other	0	1	Drive	4
10meiPPN1D4	79	Sound	24	1083307	0	2			0		other	0	1	Drive	4
10meiPPN1D4	81	Sound	24	1106707	0	2			0		other	0	1	Drive	4
10meiPPN1D4	83	Sound	24	1130106	0	2			0		other	0	1	Drive	4
10meiPPN1D4	85	Sound	28	1153505	0	2			0		other	0	1	Drive	4
10meiPPN1D4	87	Sound	24	1176206	0	2			0		other	0	1	Drive	4
10meiPPN1D4	89	Sound	26	1199604	0	2			0		other	0	1	Drive	4
10meiPPN1D4	90	Response	1	1205455	2450	1							1	Drive	4
10meiPPN1D4	91	Sound	24	1223015	0	2			0		other	0	1	Drive	4
10meiPPN1D4	93	Sound	26	1246405	0	2			0		other	0	1	Drive	4
10meiPPN1D4	94	Response	1	1251629	1826	2							1	Drive	4
10meiPPN1D4	95	Sound	24	1269813	0	2			0		other	0	1	Drive	4
10meiPPN1D4	97	Sound	28	1293204	0	2			0		other	0	1	Drive	4
10meiPPN1D4	99	Sound	24	1316803	0	2			0		other	0	1	Drive	4
10meiPPN1D4	101	Sound	24	1340202	0	2			0		other	0	1	Drive	4
10meiPPN1D4	103	Sound	24	1363603	0	2			0		other	0	1	Drive	4
10meiPPN1D4	105	Sound	24	1387002	0	2			0		other	0	1	Drive	4
10meiPPN1D4	107	Sound	24	1410402	0	2			0		other	0	1	Drive	4
10meiPPN1D4	109	Sound	28	1433801	0	2			0		other	0	1	Drive	4
10meiPPN1D4	111	Sound	24	1457101	0	2			0		other	0	1	Drive	4
10meiPPN1D4	113	Sound	26	1480500	0	2			0		other	0	1	Drive	4
10meiPPN1D4	114	Response	1	1490363	6463	1							1	Drive	4
10meiPPN1D4	115	Sound	24	1503909	0	2			0		other	0	1	Drive	4
10meiPPN1D4	117	Sound	24	1527300	0	2			0		other	0	1	Drive	4
10meiPPN1D4	119	Sound	24	1550700	0	2			0		other	0	1	Drive	4
10meiPPN1D4	121	Sound	24	1574100	0	2			0		other	0	1	Drive	4
10meiPPN1D4	123	Sound	24	1597500	0	2			0		other	0	1	Drive	4
10meiPPN1D4	125	Sound	24	1620898	0	2			0		other	0	1	Drive	4
10meiPPN1D4	127	Sound	24	1644298	0	2			0		other	0	1	Drive	4
10meiPPN1D4	129	Sound	26	1667698	0	2			0		other	0	1	Drive	4
10meiPPN1D4	130	Response	1	1673306	2208	1							1	Drive	4
10meiPPN1D4	131	Sound	24	1691107	0	2			0		other	0	1	Drive	4
10meiPPN1D4	133	Sound	24	1714497	0	2			0		other	0	1	Drive	4
10meiPPN1D4	135	Sound	24	1737898	0	2			0		other	0	1	Drive	4
10meiPPN1D4	137	Sound	24	1761297	0	2			0		other	0	1	Drive	4
10meiPPN1D4	139	Sound	24	1784696	0	2			0		other	0	1	Drive	4
10meiPPN1D4	141	Sound	24	1808095	0	2			0		other	0	1	Drive	4
10meiPPN1D4	143	Sound	24	1831496	0	2			0		other	0	1	Drive	4
10meiPPN1D4	145	Sound	24	1854895	0	2			0		other	0	1	Drive	4
10meiPPN1D4	147	Sound	24	1878295	0	2			0		other	0	1	Drive	4
10meiPPN1D4	149	Sound	24	1901695	0	2			0		other	0	1	Drive	4
10meiPPN1D4	151	Sound	24	1925094	0	2			0		other	0	1	Drive	4
10meiPPN1D4	153	Sound	24	1948495	0	2			0		other	0	1	Drive	4
10meiPPN1D4	155	Sound	24	1971893	0	2			0		other	0	1	Drive	4
10meiPPN1D4	157	Sound	24	1995293	0	2			0		other	0	1	Drive	4
10meiPPN1D4	159	Sound	24	2018693	0	2			0		other	0	1	Drive	4
10meiPPN1D4	161	Sound	28	2042092	0	2			0		other	0	1	Drive	4
10meiPPN1D4	163	Sound	24	2065492	0	2			0		other	0	1	Drive	4
10meiPPN1D4	165	Sound	24	2088892	0	2			0		other	0	1	Drive	4
10meiPPN1D4	167	Sound	24	2112292	0	2			0		other	0	1	Drive	4
10meiPPN1D4	169	Sound	24	2135690	0	2			0		other	0	1	Drive	4
10meiPPN1D4	171	Sound	24	2159090	0	2			0		other	0	1	Drive	4
10meiPPN1D4	173	Sound	24	2182490	0	2			0		other	0	1	Drive	4
10meiPPN1D4	175	Sound	24	2205890	0	2			0		other	0	1	Drive	4
10meiPPN1D4	177	Sound	28	2229289	0	2			0		other	0	1	Drive	4
10meiPPN1D4	179	Sound	24	2251689	0	2			0		other	0	1	Drive	4
10meiPPN1D4	181	Sound	24	2275089	0	2			0		other	0	1	Drive	4
10meiPPN1D4	183	Sound	24	2298489	0	2			0		other	0	1	Drive	4
10meiPPN1D4	185	Sound	28	2321888	0	2			0		other	0	1	Drive	4
10meiPPN1D4	187	Sound	24	2345687	0	2			0		other	0	1	Drive	4
10meiPPN1D4	189	Sound	24	2369087	0	2			0		other	0	1	Drive	4
10meiPPN1D4	191	Sound	24	2392487	0	2			0		other	0	1	Drive	4
10meiPPN1D4	193	Sound	28	2415887	0	2			0		other	0	1	Drive	4
10meiPPN1D4	195	Sound	24	2438087	0	2			0		other	0	1	Drive	4
10meiPPN1D4	197	Sound	24	2461486	0	2			0		other	0	1	Drive	4
10meiPPN1D4	199	Sound	24	2484886	0	2			0		other	0	1	Drive	4
10meiPPN1D4	201	Sound	28	2508285	0	2			0		other	0	1	Drive	4
10meiPPN1D4	203	Sound	24	2532384	0	2			0		other	0	1	Drive	4
10meiPPN1D4	205	Sound	24	2555784	0	2			0		other	0	1	Drive	4
10meiPPN1D4	207	Sound	24	2579184	0	2			0		other	0	1	Drive	4
10meiPPN1D4	209	Sound	24	2602584	0	2			0		other	0	1	Drive	4
10meiPPN1D4	211	Sound	24	2625984	0	2			0		other	0	1	Drive	4
10meiPPN1D4	213	Sound	26	2649384	0	2			0		other	0	1	Drive	4
10meiPPN1D4	214	Response	1	2655321	2539	1							1	Drive	4
10meiPPN1D4	215	Sound	24	2672791	0	2			0		other	0	1	Drive	4
10meiPPN1D4	217	Sound	24	2696182	0	2			0		other	0	1	Drive	4
10meiPPN1D4	219	Sound	24	2719582	0	2			0		other	0	1	Drive	4
10meiPPN1D4	221	Sound	26	2742981	0	2			0		other	0	1	Drive	4
10meiPPN1D4	222	Response	1	2748154	1773	1							1	Drive	4
10meiPPN1D4	223	Sound	24	2766391	0	2			0		other	0	1	Drive	4
10meiPPN1D4	225	Sound	26	2789781	0	2			0		other	0	1	Drive	4
10meiPPN1D4	226	Response	1	2795623	2442	1							1	Drive	4
10meiPPN1D4	227	Sound	24	2813190	0	3			0		other	0	1	Drive	4
10meiPPN1D4	229	Sound	24	2836580	0	2			0		other	0	1	Drive	4
10meiPPN1D4	231	Sound	24	2859980	0	2			0		other	0	1	Drive	4
10meiPPN1D4	233	Sound	24	2883379	0	2			0		other	0	1	Drive	4
10meiPPN1D4	235	Sound	24	2906779	0	2			0		other	0	1	Drive	4
10meiPPN1D4	237	Sound	24	2930179	0	2			0		other	0	1	Drive	4
10meiPPN1D4	239	Sound	24	2953578	0	2			0		other	0	1	Drive	4
10meiPPN1D4	241	Sound	28	2976978	0	2			0		other	0	1	Drive	4
10meiPPN1D4	243	Sound	24	3000578	0	2			0		other	0	1	Drive	4
10meiPPN1D4	245	Sound	24	3023977	0	2			0		other	0	1	Drive	4
10meiPPN1D4	247	Sound	24	3047376	0	2			0		other	0	1	Drive	4
10meiPPN1D4	249	Sound	28	3070776	0	2			0		other	0	1	Drive	4
10meiPPN1D4	251	Sound	24	3093976	0	2			0		other	0	1	Drive	4
10meiPPN1D4	253	Sound	28	3117376	0	2			0		other	0	1	Drive	4
10meiPPN1D4	255	Sound	24	3140976	0	2			0		other	0	1	Drive	4
10meiPPN1D4	257	Sound	24	3164376	0	2			0		other	0	1	Drive	4
10meiPPN1D4	259	Sound	24	3187774	0	2			0		other	0	1	Drive	4
10meiPPN1S1	1	Sound	4	172400	0	2			0		other	0	1	Stat	1
10meiPPN1S1	3	Sound	4	195714	0	2			0		other	0	1	Stat	1
10meiPPN1S1	5	Sound	4	219113	0	2			0		other	0	1	Stat	1
10meiPPN1S1	7	Sound	4	242513	0	2			0		other	0	1	Stat	1
10meiPPN1S1	9	Sound	4	265912	0	2			0		other	0	1	Stat	1
10meiPPN1S1	11	Sound	4	289312	0	2			0		other	0	1	Stat	1
10meiPPN1S1	13	Sound	4	312712	0	2			0		other	0	1	Stat	1
10meiPPN1S1	15	Sound	4	336112	0	2			0		other	0	1	Stat	1
10meiPPN1S1	17	Sound	8	359511	0	2			0		other	0	1	Stat	1
10meiPPN1S1	19	Sound	4	383010	0	2			0		other	0	1	Stat	1
10meiPPN1S1	21	Sound	4	406410	0	2			0		other	0	1	Stat	1
10meiPPN1S1	23	Sound	4	429809	0	2			0		other	0	1	Stat	1
10meiPPN1S1	25	Sound	4	453209	0	2			0		other	0	1	Stat	1
10meiPPN1S1	27	Sound	4	476609	0	2			0		other	0	1	Stat	1
10meiPPN1S1	29	Sound	8	500009	0	2			0		other	0	1	Stat	1
10meiPPN1S1	31	Sound	4	523808	0	2			0		other	0	1	Stat	1
10meiPPN1S1	33	Sound	4	547208	0	2			0		other	0	1	Stat	1
10meiPPN1S1	35	Sound	4	570607	0	2			0		other	0	1	Stat	1
10meiPPN1S1	37	Sound	6	594007	0	2			0		other	0	1	Stat	1
10meiPPN1S1	38	Response	1	601653	4247	1							1	Stat	1
10meiPPN1S1	39	Sound	4	617416	0	2			0		other	0	1	Stat	1
10meiPPN1S1	41	Sound	4	640807	0	2			0		other	0	1	Stat	1
10meiPPN1S1	43	Sound	4	664206	0	2			0		other	0	1	Stat	1
10meiPPN1S1	45	Sound	4	687606	0	2			0		other	0	1	Stat	1
10meiPPN1S1	47	Sound	4	711006	0	2			0		other	0	1	Stat	1
10meiPPN1S1	49	Sound	4	734405	0	2			0		other	0	1	Stat	1
10meiPPN1S1	51	Sound	4	757804	0	2			0		other	0	1	Stat	1
10meiPPN1S1	53	Sound	4	781204	0	2			0		other	0	1	Stat	1
10meiPPN1S1	55	Sound	4	804603	0	2			0		other	0	1	Stat	1
10meiPPN1S1	57	Sound	8	828004	0	2			0		other	0	1	Stat	1
10meiPPN1S1	59	Sound	4	850804	0	2			0		other	0	1	Stat	1
10meiPPN1S1	61	Sound	4	874203	0	2			0		other	0	1	Stat	1
10meiPPN1S1	63	Sound	4	897603	0	2			0		other	0	1	Stat	1
10meiPPN1S1	65	Sound	4	921001	0	2			0		other	0	1	Stat	1
10meiPPN1S1	67	Sound	4	944401	0	2			0		other	0	1	Stat	1
10meiPPN1S1	69	Sound	4	967801	0	2			0		other	0	1	Stat	1
10meiPPN1S1	71	Sound	4	991201	0	2			0		other	0	1	Stat	1
10meiPPN1S1	73	Sound	4	1014600	0	2			0		other	0	1	Stat	1
10meiPPN1S1	75	Sound	4	1038000	0	2			0		other	0	1	Stat	1
10meiPPN1S1	77	Sound	4	1061401	0	2			0		other	0	1	Stat	1
10meiPPN1S1	79	Sound	4	1084799	0	2			0		other	0	1	Stat	1
10meiPPN1S1	81	Sound	8	1108199	0	2			0		other	0	1	Stat	1
10meiPPN1S1	83	Sound	4	1132298	0	2			0		other	0	1	Stat	1
10meiPPN1S1	85	Sound	4	1155698	0	2			0		other	0	1	Stat	1
10meiPPN1S1	87	Sound	4	1179099	0	2			0		other	0	1	Stat	1
10meiPPN1S1	89	Sound	8	1202498	0	2			0		other	0	1	Stat	1
10meiPPN1S1	91	Sound	4	1226497	0	2			0		other	0	1	Stat	1
10meiPPN1S1	93	Sound	4	1249898	0	2			0		other	0	1	Stat	1
10meiPPN1S1	95	Sound	4	1273296	0	2			0		other	0	1	Stat	1
10meiPPN1S1	97	Sound	6	1296696	0	2			0		other	0	1	Stat	1
10meiPPN1S1	98	Response	1	1302595	2499	1							1	Stat	1
10meiPPN1S1	99	Sound	4	1320106	0	2			0		other	0	1	Stat	1
10meiPPN1S1	101	Sound	6	1343496	0	2			0		other	0	1	Stat	1
10meiPPN1S1	102	Response	1	1348395	1499	1							1	Stat	1
10meiPPN1S1	103	Sound	4	1366905	0	2			0		other	0	1	Stat	1
10meiPPN1S1	105	Sound	8	1390296	0	2			0		other	0	1	Stat	1
10meiPPN1S1	107	Sound	4	1414295	0	2			0		other	0	1	Stat	1
10meiPPN1S1	109	Sound	4	1437694	0	2			0		other	0	1	Stat	1
10meiPPN1S1	111	Sound	4	1461094	0	2			0		other	0	1	Stat	1
10meiPPN1S1	113	Sound	4	1484493	0	2			0		other	0	1	Stat	1
10meiPPN1S1	115	Sound	4	1507893	0	2			0		other	0	1	Stat	1
10meiPPN1S1	117	Sound	4	1531293	0	2			0		other	0	1	Stat	1
10meiPPN1S1	119	Sound	4	1554693	0	2			0		other	0	1	Stat	1
10meiPPN1S1	121	Sound	8	1578092	0	2			0		other	0	1	Stat	1
10meiPPN1S1	123	Sound	4	1602192	0	2			0		other	0	1	Stat	1
10meiPPN1S1	125	Sound	4	1625591	0	2			0		other	0	1	Stat	1
10meiPPN1S1	127	Sound	4	1648990	0	2			0		other	0	1	Stat	1
10meiPPN1S1	129	Sound	8	1672390	0	2			0		other	0	1	Stat	1
10meiPPN1S1	131	Sound	4	1696090	0	2			0		other	0	1	Stat	1
10meiPPN1S1	133	Sound	6	1719491	0	2			0		other	0	1	Stat	1
10meiPPN1S1	134	Response	1	1725252	2362	1							1	Stat	1
10meiPPN1S1	135	Sound	4	1742900	0	1			0		other	0	1	Stat	1
10meiPPN1S1	137	Sound	6	1766289	0	2			0		other	0	1	Stat	1
10meiPPN1S1	138	Response	1	1771388	1699	1							1	Stat	1
10meiPPN1S1	139	Sound	4	1789699	0	1			0		other	0	1	Stat	1
10meiPPN1S1	141	Sound	4	1813088	0	2			0		other	0	1	Stat	1
10meiPPN1S1	143	Sound	4	1836488	0	2			0		other	0	1	Stat	1
10meiPPN1S1	145	Sound	8	1859887	0	2			0		other	0	1	Stat	1
10meiPPN1S1	147	Sound	4	1883688	0	2			0		other	0	1	Stat	1
10meiPPN1S1	149	Sound	4	1907087	0	2			0		other	0	1	Stat	1
10meiPPN1S1	151	Sound	4	1930487	0	2			0		other	0	1	Stat	1
10meiPPN1S1	153	Sound	4	1953886	0	2			0		other	0	1	Stat	1
10meiPPN1S1	155	Sound	4	1977286	0	2			0		other	0	1	Stat	1
10meiPPN1S1	157	Sound	8	2000686	0	2			0		other	0	1	Stat	1
10meiPPN1S1	159	Sound	4	2023685	0	2			0		other	0	1	Stat	1
10meiPPN1S1	161	Sound	6	2047085	0	2			0		other	0	1	Stat	1
10meiPPN1S1	162	Response	1	2052356	1871	1							1	Stat	1
10meiPPN1S1	163	Sound	4	2070495	0	1			0		other	0	1	Stat	1
10meiPPN1S1	165	Sound	6	2093884	0	2			0		other	0	1	Stat	1
10meiPPN1S1	166	Response	1	2099672	2388	2							1	Stat	1
10meiPPN1S1	167	Sound	4	2117293	0	2			0		other	0	1	Stat	1
10meiPPN1S1	169	Sound	6	2140683	0	2			0		other	0	1	Stat	1
10meiPPN1S1	170	Response	1	2145827	1744	2							1	Stat	1
10meiPPN1S1	171	Sound	4	2164092	0	2			0		other	0	1	Stat	1
10meiPPN1S1	173	Sound	6	2187482	0	2			0		other	0	1	Stat	1
10meiPPN1S1	174	Response	1	2193202	2320	1							1	Stat	1
10meiPPN1S1	175	Sound	4	2210892	0	2			0		other	0	1	Stat	1
10meiPPN1S1	177	Sound	8	2234282	0	2			0		other	0	1	Stat	1
10meiPPN1S1	179	Sound	4	2257382	0	2			0		other	0	1	Stat	1
10meiPPN1S1	181	Sound	4	2280782	0	2			0		other	0	1	Stat	1
10meiPPN1S1	183	Sound	4	2304181	0	2			0		other	0	1	Stat	1
10meiPPN1S1	185	Sound	8	2327580	0	2			0		other	0	1	Stat	1
10meiPPN1S1	187	Sound	4	2350480	0	2			0		other	0	1	Stat	1
10meiPPN1S1	189	Sound	4	2373879	0	2			0		other	0	1	Stat	1
10meiPPN1S1	191	Sound	4	2397279	0	2			0		other	0	1	Stat	1
10meiPPN1S1	193	Sound	4	2420679	0	2			0		other	0	1	Stat	1
10meiPPN1S1	195	Sound	4	2444079	0	2			0		other	0	1	Stat	1
10meiPPN1S1	197	Sound	4	2467479	0	2			0		other	0	1	Stat	1
10meiPPN1S1	199	Sound	4	2490878	0	2			0		other	0	1	Stat	1
10meiPPN1S1	201	Sound	6	2514277	0	2			0		other	0	1	Stat	1
10meiPPN1S1	202	Response	1	2521228	3551	1							1	Stat	1
10meiPPN1S1	203	Sound	4	2537686	0	2			0		other	0	1	Stat	1
10meiPPN1S1	205	Sound	4	2561077	0	2			0		other	0	1	Stat	1
10meiPPN1S1	207	Sound	4	2584477	0	2			0		other	0	1	Stat	1
10meiPPN1S1	209	Sound	4	2607877	0	2			0		other	0	1	Stat	1
10meiPPN1S1	211	Sound	4	2631276	0	2			0		other	0	1	Stat	1
10meiPPN1S1	213	Sound	4	2654676	0	2			0		other	0	1	Stat	1
10meiPPN1S1	215	Sound	4	2678075	0	2			0		other	0	1	Stat	1
10meiPPN1S1	217	Sound	4	2701475	0	2			0		other	0	1	Stat	1
10meiPPN1S1	219	Sound	4	2724874	0	2			0		other	0	1	Stat	1
10meiPPN1S1	221	Sound	6	2748274	0	2			0		other	0	1	Stat	1
10meiPPN1S1	222	Response	1	2752683	1009	1							1	Stat	1
10meiPPN1S1	223	Sound	4	2771683	0	2			0		other	0	1	Stat	1
10meiPPN1S1	225	Sound	6	2795074	0	2			0		other	0	1	Stat	1
10meiPPN1S1	226	Response	1	2799178	705	1							1	Stat	1
10meiPPN1S1	227	Sound	4	2818482	0	2			0		other	0	1	Stat	1
10meiPPN1S1	229	Sound	4	2841873	0	2			0		other	0	1	Stat	1
10meiPPN1S1	231	Sound	4	2865272	0	2			0		other	0	1	Stat	1
10meiPPN1S1	233	Sound	4	2888671	0	2			0		other	0	1	Stat	1
10meiPPN1S1	235	Sound	4	2912071	0	2			0		other	0	1	Stat	1
10meiPPN1S1	237	Sound	4	2935471	0	2			0		other	0	1	Stat	1
10meiPPN1S1	239	Sound	4	2958871	0	2			0		other	0	1	Stat	1
10meiPPN1S1	241	Sound	4	2982271	0	2			0		other	0	1	Stat	1
10meiPPN1S1	243	Sound	4	3005671	0	2			0		other	0	1	Stat	1
10meiPPN1S1	245	Sound	4	3029069	0	2			0		other	0	1	Stat	1
10meiPPN1S1	247	Sound	4	3052469	0	2			0		other	0	1	Stat	1
10meiPPN1S1	249	Sound	4	3075868	0	2			0		other	0	1	Stat	1
10meiPPN1S1	251	Sound	4	3099269	0	2			0		other	0	1	Stat	1
10meiPPN1S1	253	Sound	6	3122668	0	2			0		other	0	1	Stat	1
10meiPPN1S1	254	Response	1	3127467	1499	1							1	Stat	1
10meiPPN1S1	255	Sound	4	3145978	0	2			0		other	0	1	Stat	1
10meiPPN1S1	257	Sound	8	3169368	0	2			0		other	0	1	Stat	1
10meiPPN1S1	259	Sound	4	3192867	0	2			0		other	0	1	Stat	1
10meiPPN1S2	1	Sound	4	171950	0	2			0		other	0	1	Stat	2
10meiPPN1S2	3	Sound	4	195312	0	2			0		other	0	1	Stat	2
10meiPPN1S2	5	Sound	6	218711	0	2			0		other	0	1	Stat	2
10meiPPN1S2	6	Response	1	222378	266	2							1	Stat	2
10meiPPN1S2	6	Response	1	228080	5968	1							1	Stat	2
10meiPPN1S2	7	Sound	4	242121	0	2			0		other	0	1	Stat	2
10meiPPN1S2	9	Sound	6	265511	0	2			0		other	0	1	Stat	2
10meiPPN1S2	10	Response	1	270715	1804	1							1	Stat	2
10meiPPN1S2	11	Sound	4	288920	0	2			0		other	0	1	Stat	2
10meiPPN1S2	13	Sound	8	312309	0	2			0		other	0	1	Stat	2
10meiPPN1S2	15	Sound	4	336309	0	2			0		other	0	1	Stat	2
10meiPPN1S2	17	Sound	8	359709	0	2			0		other	0	1	Stat	2
10meiPPN1S2	19	Sound	4	383208	0	2			0		other	0	1	Stat	2
10meiPPN1S2	21	Sound	4	406609	0	2			0		other	0	1	Stat	2
10meiPPN1S2	23	Sound	4	430008	0	2			0		other	0	1	Stat	2
10meiPPN1S2	25	Sound	4	453408	0	2			0		other	0	1	Stat	2
10meiPPN1S2	27	Sound	4	476807	0	2			0		other	0	1	Stat	2
10meiPPN1S2	29	Sound	4	500207	0	2			0		other	0	1	Stat	2
10meiPPN1S2	31	Sound	4	523607	0	2			0		other	0	1	Stat	2
10meiPPN1S2	33	Sound	8	547007	0	2			0		other	0	1	Stat	2
10meiPPN1S2	35	Sound	4	570506	0	2			0		other	0	1	Stat	2
10meiPPN1S2	37	Sound	6	593906	0	2			0		other	0	1	Stat	2
10meiPPN1S2	38	Response	1	599261	1955	1							1	Stat	2
10meiPPN1S2	39	Sound	4	617316	0	2			0		other	0	1	Stat	2
10meiPPN1S2	41	Sound	4	640705	0	2			0		other	0	1	Stat	2
10meiPPN1S2	43	Sound	4	664104	0	2			0		other	0	1	Stat	2
10meiPPN1S2	45	Sound	4	687504	0	2			0		other	0	1	Stat	2
10meiPPN1S2	47	Sound	4	710905	0	2			0		other	0	1	Stat	2
10meiPPN1S2	49	Sound	4	734304	0	2			0		other	0	1	Stat	2
10meiPPN1S2	51	Sound	4	757704	0	2			0		other	0	1	Stat	2
10meiPPN1S2	53	Sound	4	781103	0	2			0		other	0	1	Stat	2
10meiPPN1S2	55	Sound	4	804502	0	2			0		other	0	1	Stat	2
10meiPPN1S2	57	Sound	8	827902	0	2			0		other	0	1	Stat	2
10meiPPN1S2	59	Sound	4	850901	0	2			0		other	0	1	Stat	2
10meiPPN1S2	61	Sound	4	874302	0	2			0		other	0	1	Stat	2
10meiPPN1S2	63	Sound	4	897701	0	2			0		other	0	1	Stat	2
10meiPPN1S2	65	Sound	4	921100	0	2			0		other	0	1	Stat	2
10meiPPN1S2	67	Sound	4	944501	0	2			0		other	0	1	Stat	2
10meiPPN1S2	69	Sound	4	967900	0	2			0		other	0	1	Stat	2
10meiPPN1S2	71	Sound	4	991300	0	2			0		other	0	1	Stat	2
10meiPPN1S2	73	Sound	4	1014698	0	2			0		other	0	1	Stat	2
10meiPPN1S2	75	Sound	4	1038099	0	2			0		other	0	1	Stat	2
10meiPPN1S2	77	Sound	4	1061499	0	2			0		other	0	1	Stat	2
10meiPPN1S2	79	Sound	4	1084898	0	2			0		other	0	1	Stat	2
10meiPPN1S2	81	Sound	4	1108298	0	2			0		other	0	1	Stat	2
10meiPPN1S2	83	Sound	4	1131698	0	2			0		other	0	1	Stat	2
10meiPPN1S2	85	Sound	6	1155097	0	2			0		other	0	1	Stat	2
10meiPPN1S2	86	Response	1	1160881	2384	2							1	Stat	2
10meiPPN1S2	87	Sound	4	1178507	0	2			0		other	0	1	Stat	2
10meiPPN1S2	89	Sound	4	1201896	0	2			0		other	0	1	Stat	2
10meiPPN1S2	91	Sound	4	1225296	0	2			0		other	0	1	Stat	2
10meiPPN1S2	93	Sound	4	1248695	0	2			0		other	0	1	Stat	2
10meiPPN1S2	95	Sound	4	1272095	0	2			0		other	0	1	Stat	2
10meiPPN1S2	97	Sound	4	1295495	0	2			0		other	0	1	Stat	2
10meiPPN1S2	99	Sound	4	1318895	0	2			0		other	0	1	Stat	2
10meiPPN1S2	101	Sound	6	1342294	0	2			0		other	0	1	Stat	2
10meiPPN1S2	102	Response	1	1348099	2406	1							1	Stat	2
10meiPPN1S2	103	Sound	4	1365703	0	2			0		other	0	1	Stat	2
10meiPPN1S2	105	Sound	8	1389093	0	2			0		other	0	1	Stat	2
10meiPPN1S2	107	Sound	4	1412394	0	2			0		other	0	1	Stat	2
10meiPPN1S2	109	Sound	4	1435793	0	2			0		other	0	1	Stat	2
10meiPPN1S2	111	Sound	4	1459193	0	2			0		other	0	1	Stat	2
10meiPPN1S2	113	Sound	4	1482593	0	2			0		other	0	1	Stat	2
10meiPPN1S2	115	Sound	4	1505992	0	2			0		other	0	1	Stat	2
10meiPPN1S2	117	Sound	8	1529391	0	2			0		other	0	1	Stat	2
10meiPPN1S2	119	Sound	4	1552790	0	2			0		other	0	1	Stat	2
10meiPPN1S2	121	Sound	4	1576191	0	2			0		other	0	1	Stat	2
10meiPPN1S2	123	Sound	4	1599590	0	2			0		other	0	1	Stat	2
10meiPPN1S2	125	Sound	8	1622990	0	2			0		other	0	1	Stat	2
10meiPPN1S2	127	Sound	4	1646990	0	2			0		other	0	1	Stat	2
10meiPPN1S2	129	Sound	4	1670389	0	2			0		other	0	1	Stat	2
10meiPPN1S2	131	Sound	4	1693788	0	2			0		other	0	1	Stat	2
10meiPPN1S2	133	Sound	4	1717189	0	2			0		other	0	1	Stat	2
10meiPPN1S2	135	Sound	4	1740588	0	2			0		other	0	1	Stat	2
10meiPPN1S2	137	Sound	4	1763988	0	2			0		other	0	1	Stat	2
10meiPPN1S2	139	Sound	4	1787387	0	2			0		other	0	1	Stat	2
10meiPPN1S2	141	Sound	4	1810787	0	2			0		other	0	1	Stat	2
10meiPPN1S2	143	Sound	4	1834187	0	2			0		other	0	1	Stat	2
10meiPPN1S2	145	Sound	8	1857586	0	2			0		other	0	1	Stat	2
10meiPPN1S2	147	Sound	4	1880686	0	2			0		other	0	1	Stat	2
10meiPPN1S2	149	Sound	4	1904085	0	2			0		other	0	1	Stat	2
10meiPPN1S2	151	Sound	4	1927485	0	2			0		other	0	1	Stat	2
10meiPPN1S2	153	Sound	4	1950885	0	2			0		other	0	1	Stat	2
10meiPPN1S2	155	Sound	4	1974284	0	2			0		other	0	1	Stat	2
10meiPPN1S2	157	Sound	4	1997684	0	2			0		other	0	1	Stat	2
10meiPPN1S2	159	Sound	4	2021083	0	2			0		other	0	1	Stat	2
10meiPPN1S2	161	Sound	8	2044483	0	2			0		other	0	1	Stat	2
10meiPPN1S2	163	Sound	4	2068583	0	2			0		other	0	1	Stat	2
10meiPPN1S2	165	Sound	4	2091982	0	2			0		other	0	1	Stat	2
10meiPPN1S2	167	Sound	4	2115383	0	2			0		other	0	1	Stat	2
10meiPPN1S2	169	Sound	4	2138782	0	2			0		other	0	1	Stat	2
10meiPPN1S2	171	Sound	4	2162182	0	2			0		other	0	1	Stat	2
10meiPPN1S2	173	Sound	4	2185581	0	2			0		other	0	1	Stat	2
10meiPPN1S2	175	Sound	4	2208980	0	2			0		other	0	1	Stat	2
10meiPPN1S2	177	Sound	8	2232380	0	2			0		other	0	1	Stat	2
10meiPPN1S2	179	Sound	4	2255580	0	2			0		other	0	1	Stat	2
10meiPPN1S2	181	Sound	8	2278980	0	2			0		other	0	1	Stat	2
10meiPPN1S2	183	Sound	4	2301380	0	2			0		other	0	1	Stat	2
10meiPPN1S2	185	Sound	8	2324780	0	2			0		other	0	1	Stat	2
10meiPPN1S2	187	Sound	4	2348679	0	2			0		other	0	1	Stat	2
10meiPPN1S2	189	Sound	6	2372078	0	2			0		other	0	1	Stat	2
10meiPPN1S2	190	Response	1	2376911	1434	1							1	Stat	2
10meiPPN1S2	191	Sound	4	2395486	0	2			0		other	0	1	Stat	2
10meiPPN1S2	193	Sound	4	2418877	0	2			0		other	0	1	Stat	2
10meiPPN1S2	195	Sound	4	2442277	0	2			0		other	0	1	Stat	2
10meiPPN1S2	197	Sound	4	2465677	0	2			0		other	0	1	Stat	2
10meiPPN1S2	199	Sound	4	2489076	0	2			0		other	0	1	Stat	2
10meiPPN1S2	201	Sound	4	2512476	0	2			0		other	0	1	Stat	2
10meiPPN1S2	203	Sound	4	2535876	0	2			0		other	0	1	Stat	2
10meiPPN1S2	205	Sound	6	2559275	0	2			0		other	0	1	Stat	2
10meiPPN1S2	206	Response	1	2563390	716	1							1	Stat	2
10meiPPN1S2	207	Sound	4	2582683	0	2			0		other	0	1	Stat	2
10meiPPN1S2	209	Sound	4	2606074	0	2			0		other	0	1	Stat	2
10meiPPN1S2	211	Sound	4	2629474	0	2			0		other	0	1	Stat	2
10meiPPN1S2	213	Sound	8	2652875	0	2			0		other	0	1	Stat	2
10meiPPN1S2	215	Sound	4	2676273	0	2			0		other	0	1	Stat	2
10meiPPN1S2	217	Sound	4	2699673	0	2			0		other	0	1	Stat	2
10meiPPN1S2	219	Sound	4	2723073	0	2			0		other	0	1	Stat	2
10meiPPN1S2	221	Sound	6	2746472	0	2			0		other	0	1	Stat	2
10meiPPN1S2	222	Response	1	2751791	1919	2							1	Stat	2
10meiPPN1S2	223	Sound	4	2769881	0	2			0		other	0	1	Stat	2
10meiPPN1S2	225	Sound	6	2793272	0	2			0		other	0	1	Stat	2
10meiPPN1S2	226	Response	1	2797924	1252	1							1	Stat	2
10meiPPN1S2	227	Sound	4	2816681	0	2			0		other	0	1	Stat	2
10meiPPN1S2	229	Sound	6	2840071	0	2			0		other	0	1	Stat	2
10meiPPN1S2	230	Response	1	2844021	550	1							1	Stat	2
10meiPPN1S2	231	Sound	4	2863481	0	2			0		other	0	1	Stat	2
10meiPPN1S2	232	Response	1	2868076	1205	1							1	Stat	2
10meiPPN1S2	233	Sound	6	2886880	0	2			0		other	0	1	Stat	2
10meiPPN1S2	234	Response	1	2892035	1765	1							1	Stat	2
10meiPPN1S2	235	Sound	4	2910279	0	2			0		other	0	1	Stat	2
10meiPPN1S2	237	Sound	4	2933670	0	2			0		other	0	1	Stat	2
10meiPPN1S2	239	Sound	4	2957069	0	2			0		other	0	1	Stat	2
10meiPPN1S2	241	Sound	4	2980469	0	2			0		other	0	1	Stat	2
10meiPPN1S2	243	Sound	4	3003869	0	2			0		other	0	1	Stat	2
10meiPPN1S2	245	Sound	4	3027268	0	2			0		other	0	1	Stat	2
10meiPPN1S2	247	Sound	4	3050668	0	2			0		other	0	1	Stat	2
10meiPPN1S2	249	Sound	6	3074067	0	2			0		other	0	1	Stat	2
10meiPPN1S2	250	Response	1	3087135	9668	2							1	Stat	2
10meiPPN1S2	251	Sound	4	3097477	0	1			0		other	0	1	Stat	2
10meiPPN1S2	253	Sound	4	3120866	0	2			0		other	0	1	Stat	2
10meiPPN1S2	255	Sound	4	3144266	0	2			0		other	0	1	Stat	2
10meiPPN1S2	257	Sound	6	3167667	0	2			0		other	0	1	Stat	2
10meiPPN1S2	258	Response	1	3171988	921	1							1	Stat	2
10meiPPN1S2	259	Sound	4	3191076	0	2			0		other	0	1	Stat	2
10meiPPN1S3	1	Sound	8	171750	0	2			0		other	0	1	Stat	3
10meiPPN1S3	3	Sound	4	194811	0	2			0		other	0	1	Stat	3
10meiPPN1S3	5	Sound	4	218210	0	2			0		other	0	1	Stat	3
10meiPPN1S3	7	Sound	4	241610	0	2			0		other	0	1	Stat	3
10meiPPN1S3	9	Sound	6	265009	0	2			0		other	0	1	Stat	3
10meiPPN1S3	10	Response	1	269303	894	1							1	Stat	3
10meiPPN1S3	11	Sound	4	288418	0	2			0		other	0	1	Stat	3
10meiPPN1S3	13	Sound	6	311808	0	2			0		other	0	1	Stat	3
10meiPPN1S3	14	Response	1	316599	1390	1							1	Stat	3
10meiPPN1S3	15	Sound	4	335218	0	2			0		other	0	1	Stat	3
10meiPPN1S3	17	Sound	4	358608	0	2			0		other	0	1	Stat	3
10meiPPN1S3	19	Sound	4	382008	0	2			0		other	0	1	Stat	3
10meiPPN1S3	21	Sound	4	405408	0	2			0		other	0	1	Stat	3
10meiPPN1S3	23	Sound	4	428807	0	2			0		other	0	1	Stat	3
10meiPPN1S3	25	Sound	4	452207	0	2			0		other	0	1	Stat	3
10meiPPN1S3	27	Sound	4	475606	0	2			0		other	0	1	Stat	3
10meiPPN1S3	29	Sound	4	499006	0	2			0		other	0	1	Stat	3
10meiPPN1S3	31	Sound	4	522405	0	2			0		other	0	1	Stat	3
10meiPPN1S3	33	Sound	4	545806	0	2			0		other	0	1	Stat	3
10meiPPN1S3	35	Sound	4	569205	0	2			0		other	0	1	Stat	3
10meiPPN1S3	37	Sound	8	592604	0	2			0		other	0	1	Stat	3
10meiPPN1S3	39	Sound	4	616304	0	2			0		other	0	1	Stat	3
10meiPPN1S3	41	Sound	8	639703	0	2			0		other	0	1	Stat	3
10meiPPN1S3	43	Sound	4	663303	0	2			0		other	0	1	Stat	3
10meiPPN1S3	45	Sound	4	686703	0	2			0		other	0	1	Stat	3
10meiPPN1S3	47	Sound	4	710103	0	2			0		other	0	1	Stat	3
10meiPPN1S3	49	Sound	8	733502	0	2			0		other	0	1	Stat	3
10meiPPN1S3	51	Sound	4	757502	0	2			0		other	0	1	Stat	3
10meiPPN1S3	53	Sound	8	780901	0	2			0		other	0	1	Stat	3
10meiPPN1S3	55	Sound	4	804901	0	2			0		other	0	1	Stat	3
10meiPPN1S3	57	Sound	6	828300	0	2			0		other	0	1	Stat	3
10meiPPN1S3	58	Response	1	834542	2841	1							1	Stat	3
10meiPPN1S3	59	Sound	4	851710	0	2			0		other	0	1	Stat	3
10meiPPN1S3	61	Sound	4	875100	0	2			0		other	0	1	Stat	3
10meiPPN1S3	63	Sound	4	898500	0	2			0		other	0	1	Stat	3
10meiPPN1S3	65	Sound	4	921900	0	2			0		other	0	1	Stat	3
10meiPPN1S3	67	Sound	4	945299	0	2			0		other	0	1	Stat	3
10meiPPN1S3	69	Sound	4	968699	0	2			0		other	0	1	Stat	3
10meiPPN1S3	71	Sound	4	992098	0	2			0		other	0	1	Stat	3
10meiPPN1S3	73	Sound	6	1015497	0	2			0		other	0	1	Stat	3
10meiPPN1S3	74	Response	1	1020525	1627	1							1	Stat	3
10meiPPN1S3	75	Sound	4	1038908	0	2			0		other	0	1	Stat	3
10meiPPN1S3	77	Sound	4	1062298	0	2			0		other	0	1	Stat	3
10meiPPN1S3	79	Sound	4	1085697	0	2			0		other	0	1	Stat	3
10meiPPN1S3	81	Sound	4	1109097	0	2			0		other	0	1	Stat	3
10meiPPN1S3	83	Sound	4	1132495	0	2			0		other	0	1	Stat	3
10meiPPN1S3	85	Sound	4	1155896	0	2			0		other	0	1	Stat	3
10meiPPN1S3	87	Sound	4	1179295	0	2			0		other	0	1	Stat	3
10meiPPN1S3	89	Sound	4	1202694	0	2			0		other	0	1	Stat	3
10meiPPN1S3	91	Sound	4	1226095	0	2			0		other	0	1	Stat	3
10meiPPN1S3	93	Sound	4	1249494	0	2			0		other	0	1	Stat	3
10meiPPN1S3	95	Sound	4	1272894	0	2			0		other	0	1	Stat	3
10meiPPN1S3	97	Sound	4	1296293	0	2			0		other	0	1	Stat	3
10meiPPN1S3	99	Sound	4	1319693	0	2			0		other	0	1	Stat	3
10meiPPN1S3	101	Sound	6	1343092	0	2			0		other	0	1	Stat	3
10meiPPN1S3	102	Response	1	1347070	578	2							1	Stat	3
10meiPPN1S3	103	Sound	4	1366502	0	1			0		other	0	1	Stat	3
10meiPPN1S3	105	Sound	8	1389892	0	2			0		other	0	1	Stat	3
10meiPPN1S3	107	Sound	4	1412892	0	2			0		other	0	1	Stat	3
10meiPPN1S3	109	Sound	8	1436291	0	2			0		other	0	1	Stat	3
10meiPPN1S3	111	Sound	4	1459291	0	2			0		other	0	1	Stat	3
10meiPPN1S3	113	Sound	6	1482690	0	2			0		other	0	1	Stat	3
10meiPPN1S3	114	Response	1	1488174	2084	1							1	Stat	3
10meiPPN1S3	115	Sound	4	1506099	0	2			0		other	0	1	Stat	3
10meiPPN1S3	117	Sound	8	1529489	0	2			0		other	0	1	Stat	3
10meiPPN1S3	119	Sound	4	1552990	0	2			0		other	0	1	Stat	3
10meiPPN1S3	121	Sound	4	1576390	0	2			0		other	0	1	Stat	3
10meiPPN1S3	123	Sound	4	1599790	0	2			0		other	0	1	Stat	3
10meiPPN1S3	125	Sound	6	1623189	0	2			0		other	0	1	Stat	3
10meiPPN1S3	126	Response	1	1634539	7951	1							1	Stat	3
10meiPPN1S3	127	Sound	4	1646597	0	2			0		other	0	1	Stat	3
10meiPPN1S3	129	Sound	4	1669988	0	2			0		other	0	1	Stat	3
10meiPPN1S3	131	Sound	4	1693387	0	2			0		other	0	1	Stat	3
10meiPPN1S3	133	Sound	4	1716787	0	2			0		other	0	1	Stat	3
10meiPPN1S3	135	Sound	4	1740187	0	2			0		other	0	1	Stat	3
10meiPPN1S3	137	Sound	6	1763586	0	2			0		other	0	1	Stat	3
10meiPPN1S3	138	Response	1	1767923	1036	1							1	Stat	3
10meiPPN1S3	139	Sound	4	1786896	0	2			0		other	0	1	Stat	3
10meiPPN1S3	141	Sound	4	1810286	0	2			0		other	0	1	Stat	3
10meiPPN1S3	143	Sound	4	1833685	0	2			0		other	0	1	Stat	3
10meiPPN1S3	145	Sound	8	1857084	0	2			0		other	0	1	Stat	3
10meiPPN1S3	147	Sound	4	1881083	0	2			0		other	0	1	Stat	3
10meiPPN1S3	149	Sound	6	1904384	0	2			0		other	0	1	Stat	3
10meiPPN1S3	150	Response	1	1909128	1344	1							1	Stat	3
10meiPPN1S3	151	Sound	4	1927794	0	1			0		other	0	1	Stat	3
10meiPPN1S3	153	Sound	4	1951184	0	2			0		other	0	1	Stat	3
10meiPPN1S3	155	Sound	4	1974584	0	2			0		other	0	1	Stat	3
10meiPPN1S3	157	Sound	4	1997983	0	2			0		other	0	1	Stat	3
10meiPPN1S3	159	Sound	4	2021382	0	2			0		other	0	1	Stat	3
10meiPPN1S3	161	Sound	4	2044782	0	2			0		other	0	1	Stat	3
10meiPPN1S3	163	Sound	4	2068181	0	2			0		other	0	1	Stat	3
10meiPPN1S3	165	Sound	4	2091581	0	2			0		other	0	1	Stat	3
10meiPPN1S3	167	Sound	4	2114982	0	2			0		other	0	1	Stat	3
10meiPPN1S3	169	Sound	4	2138381	0	2			0		other	0	1	Stat	3
10meiPPN1S3	171	Sound	4	2161780	0	2			0		other	0	1	Stat	3
10meiPPN1S3	173	Sound	6	2185180	0	2			0		other	0	1	Stat	3
10meiPPN1S3	174	Response	1	2190142	1563	1							1	Stat	3
10meiPPN1S3	175	Sound	4	2208588	0	2			0		other	0	1	Stat	3
10meiPPN1S3	177	Sound	4	2231979	0	2			0		other	0	1	Stat	3
10meiPPN1S3	179	Sound	4	2255379	0	2			0		other	0	1	Stat	3
10meiPPN1S3	181	Sound	4	2278779	0	2			0		other	0	1	Stat	3
10meiPPN1S3	183	Sound	4	2302178	0	2			0		other	0	1	Stat	3
10meiPPN1S3	185	Sound	4	2325578	0	2			0		other	0	1	Stat	3
10meiPPN1S3	187	Sound	4	2348977	0	2			0		other	0	1	Stat	3
10meiPPN1S3	189	Sound	4	2372377	0	2			0		other	0	1	Stat	3
10meiPPN1S3	191	Sound	4	2395776	0	2			0		other	0	1	Stat	3
10meiPPN1S3	193	Sound	8	2419176	0	2			0		other	0	1	Stat	3
10meiPPN1S3	195	Sound	4	2443177	0	2			0		other	0	1	Stat	3
10meiPPN1S3	197	Sound	8	2466576	0	2			0		other	0	1	Stat	3
10meiPPN1S3	199	Sound	4	2488675	0	2			0		other	0	1	Stat	3
10meiPPN1S3	201	Sound	6	2512076	0	2			0		other	0	1	Stat	3
10meiPPN1S3	202	Response	1	2517963	2490	1							1	Stat	3
10meiPPN1S3	203	Sound	4	2535483	0	2			0		other	0	1	Stat	3
10meiPPN1S3	205	Sound	4	2558874	0	2			0		other	0	1	Stat	3
10meiPPN1S3	207	Sound	4	2582273	0	2			0		other	0	1	Stat	3
10meiPPN1S3	209	Sound	6	2605674	0	2			0		other	0	1	Stat	3
10meiPPN1S3	210	Response	1	2612434	3361	1							1	Stat	3
10meiPPN1S3	211	Sound	4	2629083	0	1			0		other	0	1	Stat	3
10meiPPN1S3	213	Sound	4	2652473	0	2			0		other	0	1	Stat	3
10meiPPN1S3	215	Sound	4	2675873	0	2			0		other	0	1	Stat	3
10meiPPN1S3	217	Sound	6	2699271	0	2			0		other	0	1	Stat	3
10meiPPN1S3	218	Response	1	2704283	1612	2							1	Stat	3
10meiPPN1S3	219	Sound	4	2722680	0	3			0		other	0	1	Stat	3
10meiPPN1S3	221	Sound	4	2746071	0	2			0		other	0	1	Stat	3
10meiPPN1S3	223	Sound	4	2769471	0	2			0		other	0	1	Stat	3
10meiPPN1S3	225	Sound	4	2792871	0	2			0		other	0	1	Stat	3
10meiPPN1S3	227	Sound	4	2816270	0	2			0		other	0	1	Stat	3
10meiPPN1S3	229	Sound	4	2839670	0	2			0		other	0	1	Stat	3
10meiPPN1S3	231	Sound	4	2863070	0	2			0		other	0	1	Stat	3
10meiPPN1S3	233	Sound	8	2886469	0	2			0		other	0	1	Stat	3
10meiPPN1S3	235	Sound	4	2909868	0	2			0		other	0	1	Stat	3
10meiPPN1S3	237	Sound	4	2933268	0	2			0		other	0	1	Stat	3
10meiPPN1S3	239	Sound	4	2956668	0	2			0		other	0	1	Stat	3
10meiPPN1S3	241	Sound	4	2980068	0	2			0		other	0	1	Stat	3
10meiPPN1S3	243	Sound	4	3003467	0	2			0		other	0	1	Stat	3
10meiPPN1S3	245	Sound	4	3026868	0	2			0		other	0	1	Stat	3
10meiPPN1S3	247	Sound	4	3050267	0	2			0		other	0	1	Stat	3
10meiPPN1S3	249	Sound	8	3073666	0	2			0		other	0	1	Stat	3
10meiPPN1S3	251	Sound	4	3097666	0	2			0		other	0	1	Stat	3
10meiPPN1S3	253	Sound	4	3121065	0	2			0		other	0	1	Stat	3
10meiPPN1S3	255	Sound	4	3144466	0	2			0		other	0	1	Stat	3
10meiPPN1S3	257	Sound	4	3167865	0	2			0		other	0	1	Stat	3
10meiPPN1S3	259	Sound	4	3191265	0	2			0		other	0	1	Stat	3
10meiPPN1S4	1	Sound	4	174010	0	2			0		other	0	1	Stat	4
10meiPPN1S4	3	Sound	8	197327	0	2			0		other	0	1	Stat	4
10meiPPN1S4	5	Sound	4	220827	0	2			0		other	0	1	Stat	4
10meiPPN1S4	7	Sound	6	244227	0	2			0		other	0	1	Stat	4
10meiPPN1S4	8	Response	1	250698	3072	1							1	Stat	4
10meiPPN1S4	9	Sound	4	267635	0	2			0		other	0	1	Stat	4
10meiPPN1S4	11	Sound	8	291026	0	2			0		other	0	1	Stat	4
10meiPPN1S4	13	Sound	4	314625	0	2			0		other	0	1	Stat	4
10meiPPN1S4	15	Sound	4	338025	0	2			0		other	0	1	Stat	4
10meiPPN1S4	17	Sound	4	361425	0	2			0		other	0	1	Stat	4
10meiPPN1S4	19	Sound	8	384825	0	2			0		other	0	1	Stat	4
10meiPPN1S4	21	Sound	4	408724	0	2			0		other	0	1	Stat	4
10meiPPN1S4	23	Sound	4	432123	0	2			0		other	0	1	Stat	4
10meiPPN1S4	25	Sound	4	455523	0	2			0		other	0	1	Stat	4
10meiPPN1S4	27	Sound	4	478923	0	2			0		other	0	1	Stat	4
10meiPPN1S4	29	Sound	4	502322	0	2			0		other	0	1	Stat	4
10meiPPN1S4	31	Sound	4	525623	0	2			0		other	0	1	Stat	4
10meiPPN1S4	33	Sound	4	549023	0	2			0		other	0	1	Stat	4
10meiPPN1S4	35	Sound	8	572422	0	2			0		other	0	1	Stat	4
10meiPPN1S4	37	Sound	4	596422	0	2			0		other	0	1	Stat	4
10meiPPN1S4	39	Sound	4	619820	0	2			0		other	0	1	Stat	4
10meiPPN1S4	41	Sound	4	643220	0	2			0		other	0	1	Stat	4
10meiPPN1S4	43	Sound	6	666620	0	2			0		other	0	1	Stat	4
10meiPPN1S4	44	Response	1	672790	2770	2							1	Stat	4
10meiPPN1S4	45	Sound	4	690029	0	2			0		other	0	1	Stat	4
10meiPPN1S4	47	Sound	6	713419	0	2			0		other	0	1	Stat	4
10meiPPN1S4	49	Sound	4	736819	0	2			0		other	0	1	Stat	4
10meiPPN1S4	51	Sound	4	760219	0	2			0		other	0	1	Stat	4
10meiPPN1S4	53	Sound	4	783619	0	2			0		other	0	1	Stat	4
10meiPPN1S4	55	Sound	4	807018	0	2			0		other	0	1	Stat	4
10meiPPN1S4	57	Sound	4	830417	0	2			0		other	0	1	Stat	4
10meiPPN1S4	59	Sound	8	853817	0	2			0		other	0	1	Stat	4
10meiPPN1S4	61	Sound	4	877017	0	2			0		other	0	1	Stat	4
10meiPPN1S4	63	Sound	6	900417	0	2			0		other	0	1	Stat	4
10meiPPN1S4	64	Response	1	905806	1990	1							1	Stat	4
10meiPPN1S4	65	Sound	4	923826	0	2			0		other	0	1	Stat	4
10meiPPN1S4	67	Sound	4	947216	0	2			0		other	0	1	Stat	4
10meiPPN1S4	69	Sound	4	970615	0	2			0		other	0	1	Stat	4
10meiPPN1S4	71	Sound	8	994015	0	2			0		other	0	1	Stat	4
10meiPPN1S4	73	Sound	4	1017614	0	2			0		other	0	1	Stat	4
10meiPPN1S4	75	Sound	4	1041015	0	2			0		other	0	1	Stat	4
10meiPPN1S4	77	Sound	4	1064414	0	2			0		other	0	1	Stat	4
10meiPPN1S4	79	Sound	4	1087814	0	2			0		other	0	1	Stat	4
10meiPPN1S4	81	Sound	4	1111214	0	2			0		other	0	1	Stat	4
10meiPPN1S4	83	Sound	4	1134613	0	2			0		other	0	1	Stat	4
10meiPPN1S4	85	Sound	4	1158012	0	2			0		other	0	1	Stat	4
10meiPPN1S4	87	Sound	4	1181412	0	2			0		other	0	1	Stat	4
10meiPPN1S4	89	Sound	4	1204812	0	2			0		other	0	1	Stat	4
10meiPPN1S4	91	Sound	4	1228212	0	2			0		other	0	1	Stat	4
10meiPPN1S4	93	Sound	4	1251611	0	2			0		other	0	1	Stat	4
10meiPPN1S4	95	Sound	6	1275011	0	2			0		other	0	1	Stat	4
10meiPPN1S4	96	Response	1	1281445	3034	1							1	Stat	4
10meiPPN1S4	97	Sound	4	1298420	0	2			0		other	0	1	Stat	4
10meiPPN1S4	99	Sound	8	1321810	0	2			0		other	0	1	Stat	4
10meiPPN1S4	101	Sound	4	1344909	0	2			0		other	0	1	Stat	4
10meiPPN1S4	103	Sound	6	1368309	0	2			0		other	0	1	Stat	4
10meiPPN1S4	104	Response	1	1374857	3148	1							1	Stat	4
10meiPPN1S4	105	Sound	4	1391718	0	2			0		other	0	1	Stat	4
10meiPPN1S4	107	Sound	8	1415109	0	2			0		other	0	1	Stat	4
10meiPPN1S4	109	Sound	4	1437708	0	2			0		other	0	1	Stat	4
10meiPPN1S4	111	Sound	6	1461108	0	2			0		other	0	1	Stat	4
10meiPPN1S4	112	Response	1	1466986	2479	1							1	Stat	4
10meiPPN1S4	113	Sound	4	1484517	0	1			0		other	0	1	Stat	4
10meiPPN1S4	115	Sound	4	1507907	0	2			0		other	0	1	Stat	4
10meiPPN1S4	117	Sound	4	1531306	0	2			0		other	0	1	Stat	4
10meiPPN1S4	119	Sound	4	1554706	0	2			0		other	0	1	Stat	4
10meiPPN1S4	121	Sound	4	1578107	0	2			0		other	0	1	Stat	4
10meiPPN1S4	123	Sound	6	1601506	0	2			0		other	0	1	Stat	4
10meiPPN1S4	124	Response	1	1612770	7864	1							1	Stat	4
10meiPPN1S4	125	Sound	4	1624916	0	2			0		other	0	1	Stat	4
10meiPPN1S4	127	Sound	6	1648306	0	2			0		other	0	1	Stat	4
10meiPPN1S4	128	Response	1	1653967	2262	1							1	Stat	4
10meiPPN1S4	129	Sound	4	1671714	0	2			0		other	0	1	Stat	4
10meiPPN1S4	131	Sound	8	1695104	0	2			0		other	0	1	Stat	4
10meiPPN1S4	133	Sound	4	1718903	0	2			0		other	0	1	Stat	4
10meiPPN1S4	135	Sound	6	1742304	0	2			0		other	0	1	Stat	4
10meiPPN1S4	136	Response	1	1747696	1993	1							1	Stat	4
10meiPPN1S4	137	Sound	4	1765712	0	2			0		other	0	1	Stat	4
10meiPPN1S4	139	Sound	4	1789104	0	2			0		other	0	1	Stat	4
10meiPPN1S4	141	Sound	4	1812503	0	2			0		other	0	1	Stat	4
10meiPPN1S4	143	Sound	4	1835902	0	2			0		other	0	1	Stat	4
10meiPPN1S4	145	Sound	4	1859302	0	2			0		other	0	1	Stat	4
10meiPPN1S4	147	Sound	4	1882700	0	2			0		other	0	1	Stat	4
10meiPPN1S4	149	Sound	4	1906101	0	2			0		other	0	1	Stat	4
10meiPPN1S4	151	Sound	4	1929502	0	2			0		other	0	1	Stat	4
10meiPPN1S4	153	Sound	4	1952900	0	2			0		other	0	1	Stat	4
10meiPPN1S4	155	Sound	4	1976300	0	2			0		other	0	1	Stat	4
10meiPPN1S4	157	Sound	4	1999700	0	2			0		other	0	1	Stat	4
10meiPPN1S4	159	Sound	8	2023099	0	2			0		other	0	1	Stat	4
10meiPPN1S4	161	Sound	4	2047199	0	2			0		other	0	1	Stat	4
10meiPPN1S4	163	Sound	4	2070598	0	2			0		other	0	1	Stat	4
10meiPPN1S4	165	Sound	4	2093898	0	2			0		other	0	1	Stat	4
10meiPPN1S4	167	Sound	4	2117298	0	2			0		other	0	1	Stat	4
10meiPPN1S4	169	Sound	4	2140698	0	2			0		other	0	1	Stat	4
10meiPPN1S4	171	Sound	6	2164098	0	2			0		other	0	1	Stat	4
10meiPPN1S4	172	Response	1	2169951	2454	1							1	Stat	4
10meiPPN1S4	173	Sound	4	2187507	0	2			0		other	0	1	Stat	4
10meiPPN1S4	175	Sound	4	2210897	0	2			0		other	0	1	Stat	4
10meiPPN1S4	177	Sound	4	2234296	0	2			0		other	0	1	Stat	4
10meiPPN1S4	179	Sound	4	2257695	0	2			0		other	0	1	Stat	4
10meiPPN1S4	181	Sound	4	2281096	0	2			0		other	0	1	Stat	4
10meiPPN1S4	183	Sound	8	2304495	0	2			0		other	0	1	Stat	4
10meiPPN1S4	185	Sound	4	2326995	0	2			0		other	0	1	Stat	4
10meiPPN1S4	187	Sound	4	2350395	0	2			0		other	0	1	Stat	4
10meiPPN1S4	189	Sound	4	2373794	0	2			0		other	0	1	Stat	4
10meiPPN1S4	191	Sound	4	2397194	0	2			0		other	0	1	Stat	4
10meiPPN1S4	193	Sound	4	2420593	0	2			0		other	0	1	Stat	4
10meiPPN1S4	195	Sound	4	2443993	0	2			0		other	0	1	Stat	4
10meiPPN1S4	197	Sound	4	2467393	0	2			0		other	0	1	Stat	4
10meiPPN1S4	199	Sound	4	2490793	0	2			0		other	0	1	Stat	4
10meiPPN1S4	201	Sound	4	2514193	0	2			0		other	0	1	Stat	4
10meiPPN1S4	203	Sound	4	2537592	0	2			0		other	0	1	Stat	4
10meiPPN1S4	205	Sound	4	2560991	0	2			0		other	0	1	Stat	4
10meiPPN1S4	207	Sound	4	2584391	0	2			0		other	0	1	Stat	4
10meiPPN1S4	209	Sound	4	2607790	0	2			0		other	0	1	Stat	4
10meiPPN1S4	211	Sound	8	2631091	0	2			0		other	0	1	Stat	4
10meiPPN1S4	213	Sound	4	2653590	0	2			0		other	0	1	Stat	4
10meiPPN1S4	215	Sound	4	2676990	0	2			0		other	0	1	Stat	4
10meiPPN1S4	217	Sound	4	2700390	0	2			0		other	0	1	Stat	4
10meiPPN1S4	219	Sound	6	2723788	0	2			0		other	0	1	Stat	4
10meiPPN1S4	220	Response	1	2729876	2688	1							1	Stat	4
10meiPPN1S4	221	Sound	4	2747198	0	2			0		other	0	1	Stat	4
10meiPPN1S4	223	Sound	4	2770588	0	2			0		other	0	1	Stat	4
10meiPPN1S4	225	Sound	4	2793988	0	2			0		other	0	1	Stat	4
10meiPPN1S4	227	Sound	4	2817388	0	2			0		other	0	1	Stat	4
10meiPPN1S4	229	Sound	4	2840787	0	2			0		other	0	1	Stat	4
10meiPPN1S4	231	Sound	8	2864187	0	2			0		other	0	1	Stat	4
10meiPPN1S4	233	Sound	4	2887786	0	2			0		other	0	1	Stat	4
10meiPPN1S4	235	Sound	4	2911186	0	2			0		other	0	1	Stat	4
10meiPPN1S4	237	Sound	4	2934585	0	2			0		other	0	1	Stat	4
10meiPPN1S4	239	Sound	4	2957985	0	2			0		other	0	1	Stat	4
10meiPPN1S4	241	Sound	4	2981385	0	2			0		other	0	1	Stat	4
10meiPPN1S4	243	Sound	4	3004785	0	2			0		other	0	1	Stat	4
10meiPPN1S4	245	Sound	4	3028184	0	2			0		other	0	1	Stat	4
10meiPPN1S4	247	Sound	6	3051584	0	2			0		other	0	1	Stat	4
10meiPPN1S4	248	Response	1	3058819	3835	2							1	Stat	4
10meiPPN1S4	249	Sound	4	3074994	0	1			0		other	0	1	Stat	4
10meiPPN1S4	251	Sound	4	3098383	0	2			0		other	0	1	Stat	4
10meiPPN1S4	253	Sound	4	3121782	0	2			0		other	0	1	Stat	4
10meiPPN1S4	255	Sound	4	3145183	0	2			0		other	0	1	Stat	4
10meiPPN1S4	257	Sound	4	3168582	0	2			0		other	0	1	Stat	4
10meiPPN1S4	259	Sound	4	3191982	0	2			0		other	0	1	Stat	4
10meiPPN2A1	1	Sound	14	137730	0	2			0		other	0	2	Auto	1
10meiPPN2A1	3	Sound	14	161079	0	2			0		other	0	2	Auto	1
10meiPPN2A1	5	Sound	14	184479	0	2			0		other	0	2	Auto	1
10meiPPN2A1	7	Sound	18	207878	0	2			0		other	0	2	Auto	1
10meiPPN2A1	9	Sound	14	231778	0	2			0		other	0	2	Auto	1
10meiPPN2A1	11	Sound	14	255177	0	2			0		other	0	2	Auto	1
10meiPPN2A1	13	Sound	14	278576	0	2			0		other	0	2	Auto	1
10meiPPN2A1	15	Sound	14	301976	0	2			0		other	0	2	Auto	1
10meiPPN2A1	17	Sound	14	325376	0	2			0		other	0	2	Auto	1
10meiPPN2A1	19	Sound	14	348776	0	2			0		other	0	2	Auto	1
10meiPPN2A1	21	Sound	14	372176	0	2			0		other	0	2	Auto	1
10meiPPN2A1	23	Sound	18	395576	0	2			0		other	0	2	Auto	1
10meiPPN2A1	25	Sound	14	418875	0	2			0		other	0	2	Auto	1
10meiPPN2A1	27	Sound	16	442274	0	2			0		other	0	2	Auto	1
10meiPPN2A1	28	Response	1	446309	635	1							2	Auto	1
10meiPPN2A1	29	Sound	14	465683	0	2			0		other	0	2	Auto	1
10meiPPN2A1	31	Sound	16	489073	0	2			0		other	0	2	Auto	1
10meiPPN2A1	32	Response	1	493381	907	1							2	Auto	1
10meiPPN2A1	33	Sound	14	512483	0	2			0		other	0	2	Auto	1
10meiPPN2A1	35	Sound	14	535873	0	2			0		other	0	2	Auto	1
10meiPPN2A1	37	Sound	14	559273	0	2			0		other	0	2	Auto	1
10meiPPN2A1	39	Sound	14	582672	0	2			0		other	0	2	Auto	1
10meiPPN2A1	41	Sound	14	606071	0	2			0		other	0	2	Auto	1
10meiPPN2A1	43	Sound	16	629472	0	2			0		other	0	2	Auto	1
10meiPPN2A1	44	Response	1	633008	137	1							2	Auto	1
10meiPPN2A1	45	Sound	14	652881	0	2			0		other	0	2	Auto	1
10meiPPN2A1	47	Sound	16	676270	0	2			0		other	0	2	Auto	1
10meiPPN2A1	48	Response	1	680302	631	1							2	Auto	1
10meiPPN2A1	49	Sound	14	699680	0	2			0		other	0	2	Auto	1
10meiPPN2A1	51	Sound	14	723070	0	2			0		other	0	2	Auto	1
10meiPPN2A1	53	Sound	14	746469	0	2			0		other	0	2	Auto	1
10meiPPN2A1	55	Sound	14	769869	0	2			0		other	0	2	Auto	1
10meiPPN2A1	57	Sound	14	793268	0	2			0		other	0	2	Auto	1
10meiPPN2A1	59	Sound	14	816668	0	2			0		other	0	2	Auto	1
10meiPPN2A1	61	Sound	14	840068	0	2			0		other	0	2	Auto	1
10meiPPN2A1	63	Sound	14	863468	0	2			0		other	0	2	Auto	1
10meiPPN2A1	65	Sound	14	886868	0	2			0		other	0	2	Auto	1
10meiPPN2A1	67	Sound	14	910267	0	2			0		other	0	2	Auto	1
10meiPPN2A1	69	Sound	14	933667	0	2			0		other	0	2	Auto	1
10meiPPN2A1	71	Sound	14	957066	0	2			0		other	0	2	Auto	1
10meiPPN2A1	73	Sound	14	980466	0	2			0		other	0	2	Auto	1
10meiPPN2A1	75	Sound	14	1003865	0	2			0		other	0	2	Auto	1
10meiPPN2A1	77	Sound	14	1027266	0	2			0		other	0	2	Auto	1
10meiPPN2A1	79	Sound	14	1050665	0	2			0		other	0	2	Auto	1
10meiPPN2A1	81	Sound	14	1074065	0	2			0		other	0	2	Auto	1
10meiPPN2A1	83	Sound	18	1097465	0	2			0		other	0	2	Auto	1
10meiPPN2A1	85	Sound	14	1121464	0	2			0		other	0	2	Auto	1
10meiPPN2A1	87	Sound	14	1144863	0	2			0		other	0	2	Auto	1
10meiPPN2A1	89	Sound	14	1168263	0	2			0		other	0	2	Auto	1
10meiPPN2A1	91	Sound	16	1191663	0	2			0		other	0	2	Auto	1
10meiPPN2A1	92	Response	1	1195849	787	1							2	Auto	1
10meiPPN2A1	93	Sound	14	1215072	0	1			0		other	0	2	Auto	1
10meiPPN2A1	95	Sound	16	1238462	0	2			0		other	0	2	Auto	1
10meiPPN2A1	95	Response	1	1241742	3280	2							2	Auto	1
10meiPPN2A1	97	Sound	14	1261870	0	2			0		other	0	2	Auto	1
10meiPPN2A1	99	Sound	14	1285262	0	2			0		other	0	2	Auto	1
10meiPPN2A1	101	Sound	14	1308661	0	2			0		other	0	2	Auto	1
10meiPPN2A1	103	Sound	16	1332061	0	2			0		other	0	2	Auto	1
10meiPPN2A1	104	Response	1	1336533	1073	1							2	Auto	1
10meiPPN2A1	105	Sound	14	1355469	0	2			0		other	0	2	Auto	1
10meiPPN2A1	107	Sound	18	1378860	0	2			0		other	0	2	Auto	1
10meiPPN2A1	109	Sound	14	1402861	0	2			0		other	0	2	Auto	1
10meiPPN2A1	111	Sound	18	1426259	0	2			0		other	0	2	Auto	1
10meiPPN2A1	113	Sound	14	1450359	0	2			0		other	0	2	Auto	1
10meiPPN2A1	115	Sound	14	1473759	0	2			0		other	0	2	Auto	1
10meiPPN2A1	117	Sound	14	1497158	0	2			0		other	0	2	Auto	1
10meiPPN2A1	119	Sound	14	1520558	0	2			0		other	0	2	Auto	1
10meiPPN2A1	121	Sound	14	1543957	0	2			0		other	0	2	Auto	1
10meiPPN2A1	123	Sound	14	1567357	0	2			0		other	0	2	Auto	1
10meiPPN2A1	125	Sound	14	1590757	0	2			0		other	0	2	Auto	1
10meiPPN2A1	127	Sound	18	1614157	0	2			0		other	0	2	Auto	1
10meiPPN2A1	129	Sound	14	1637556	0	2			0		other	0	2	Auto	1
10meiPPN2A1	131	Sound	14	1660956	0	2			0		other	0	2	Auto	1
10meiPPN2A1	133	Sound	14	1684356	0	2			0		other	0	2	Auto	1
10meiPPN2A1	135	Sound	14	1707755	0	2			0		other	0	2	Auto	1
10meiPPN2A1	137	Sound	14	1731155	0	2			0		other	0	2	Auto	1
10meiPPN2A1	139	Sound	14	1754554	0	2			0		other	0	2	Auto	1
10meiPPN2A1	141	Sound	14	1777955	0	2			0		other	0	2	Auto	1
10meiPPN2A1	143	Sound	18	1801354	0	2			0		other	0	2	Auto	1
10meiPPN2A1	145	Sound	14	1823553	0	2			0		other	0	2	Auto	1
10meiPPN2A1	147	Sound	14	1846952	0	2			0		other	0	2	Auto	1
10meiPPN2A1	149	Sound	14	1870353	0	2			0		other	0	2	Auto	1
10meiPPN2A1	151	Sound	18	1893752	0	2			0		other	0	2	Auto	1
10meiPPN2A1	153	Sound	14	1917752	0	2			0		other	0	2	Auto	1
10meiPPN2A1	155	Sound	14	1941152	0	2			0		other	0	2	Auto	1
10meiPPN2A1	157	Sound	14	1964552	0	2			0		other	0	2	Auto	1
10meiPPN2A1	159	Sound	16	1987952	0	2			0		other	0	2	Auto	1
10meiPPN2A1	160	Response	1	1992904	1553	1							2	Auto	1
10meiPPN2A1	161	Sound	14	2011361	0	1			0		other	0	2	Auto	1
10meiPPN2A1	163	Sound	14	2034750	0	2			0		other	0	2	Auto	1
10meiPPN2A1	165	Sound	14	2058149	0	2			0		other	0	2	Auto	1
10meiPPN2A1	167	Sound	14	2081550	0	2			0		other	0	2	Auto	1
10meiPPN2A1	169	Sound	14	2104950	0	2			0		other	0	2	Auto	1
10meiPPN2A1	171	Sound	14	2128349	0	2			0		other	0	2	Auto	1
10meiPPN2A1	173	Sound	14	2151749	0	2			0		other	0	2	Auto	1
10meiPPN2A1	175	Sound	14	2175148	0	2			0		other	0	2	Auto	1
10meiPPN2A1	177	Sound	14	2198548	0	2			0		other	0	2	Auto	1
10meiPPN2A1	179	Sound	14	2221947	0	2			0		other	0	2	Auto	1
10meiPPN2A1	181	Sound	14	2245347	0	2			0		other	0	2	Auto	1
10meiPPN2A1	183	Sound	18	2268747	0	2			0		other	0	2	Auto	1
10meiPPN2A1	185	Sound	14	2291747	0	2			0		other	0	2	Auto	1
10meiPPN2A1	187	Sound	14	2315146	0	2			0		other	0	2	Auto	1
10meiPPN2A1	189	Sound	14	2338546	0	2			0		other	0	2	Auto	1
10meiPPN2A1	191	Sound	16	2361945	0	2			0		other	0	2	Auto	1
10meiPPN2A1	192	Response	1	2367383	2039	1							2	Auto	1
10meiPPN2A1	193	Sound	14	2385354	0	2			0		other	0	2	Auto	1
10meiPPN2A1	195	Sound	18	2408744	0	2			0		other	0	2	Auto	1
10meiPPN2A1	197	Sound	14	2432844	0	2			0		other	0	2	Auto	1
10meiPPN2A1	199	Sound	16	2456244	0	2			0		other	0	2	Auto	1
10meiPPN2A1	200	Response	1	2461291	1648	1							2	Auto	1
10meiPPN2A1	201	Sound	14	2479652	0	2			0		other	0	2	Auto	1
10meiPPN2A1	203	Sound	16	2503043	0	2			0		other	0	2	Auto	1
10meiPPN2A1	204	Response	1	2507628	1185	1							2	Auto	1
10meiPPN2A1	205	Sound	14	2526452	0	2			0		other	0	2	Auto	1
10meiPPN2A1	207	Sound	14	2549842	0	2			0		other	0	2	Auto	1
10meiPPN2A1	209	Sound	14	2573242	0	2			0		other	0	2	Auto	1
10meiPPN2A1	211	Sound	14	2596641	0	2			0		other	0	2	Auto	1
10meiPPN2A1	213	Sound	14	2620041	0	2			0		other	0	2	Auto	1
10meiPPN2A1	215	Sound	16	2643341	0	2			0		other	0	2	Auto	1
10meiPPN2A1	215	Response	1	2646652	3311	1							2	Auto	1
10meiPPN2A1	217	Sound	14	2666750	0	2			0		other	0	2	Auto	1
10meiPPN2A1	219	Sound	18	2690141	0	2			0		other	0	2	Auto	1
10meiPPN2A1	221	Sound	14	2712839	0	2			0		other	0	2	Auto	1
10meiPPN2A1	223	Sound	14	2736239	0	2			0		other	0	2	Auto	1
10meiPPN2A1	225	Sound	14	2759639	0	2			0		other	0	2	Auto	1
10meiPPN2A1	227	Sound	14	2783039	0	2			0		other	0	2	Auto	1
10meiPPN2A1	229	Sound	14	2806438	0	2			0		other	0	2	Auto	1
10meiPPN2A1	231	Sound	14	2829837	0	2			0		other	0	2	Auto	1
10meiPPN2A1	233	Sound	14	2853138	0	2			0		other	0	2	Auto	1
10meiPPN2A1	235	Sound	18	2876537	0	2			0		other	0	2	Auto	1
10meiPPN2A1	237	Sound	14	2900637	0	2			0		other	0	2	Auto	1
10meiPPN2A1	239	Sound	14	2924036	0	2			0		other	0	2	Auto	1
10meiPPN2A1	241	Sound	14	2947436	0	2			0		other	0	2	Auto	1
10meiPPN2A1	243	Sound	14	2970837	0	2			0		other	0	2	Auto	1
10meiPPN2A1	245	Sound	14	2994235	0	2			0		other	0	2	Auto	1
10meiPPN2A1	247	Sound	14	3017635	0	2			0		other	0	2	Auto	1
10meiPPN2A1	249	Sound	14	3041035	0	2			0		other	0	2	Auto	1
10meiPPN2A1	251	Sound	14	3064434	0	2			0		other	0	2	Auto	1
10meiPPN2A1	253	Sound	14	3087834	0	2			0		other	0	2	Auto	1
10meiPPN2A1	255	Sound	16	3111233	0	2			0		other	0	2	Auto	1
10meiPPN2A1	256	Response	1	3116146	1513	1							2	Auto	1
10meiPPN2A1	257	Sound	14	3134642	0	2			0		other	0	2	Auto	1
10meiPPN2A1	259	Sound	18	3158033	0	2			0		other	0	2	Auto	1
10meiPPN2A2	1	Sound	14	173470	0	2			0		other	0	2	Auto	2
10meiPPN2A2	3	Sound	14	196790	0	2			0		other	0	2	Auto	2
10meiPPN2A2	5	Sound	14	220189	0	2			0		other	0	2	Auto	2
10meiPPN2A2	7	Sound	14	243589	0	2			0		other	0	2	Auto	2
10meiPPN2A2	9	Sound	18	266989	0	2			0		other	0	2	Auto	2
10meiPPN2A2	11	Sound	14	290888	0	2			0		other	0	2	Auto	2
10meiPPN2A2	13	Sound	16	314288	0	2			0		other	0	2	Auto	2
10meiPPN2A2	14	Response	1	318080	393	1							2	Auto	2
10meiPPN2A2	15	Sound	14	337696	0	2			0		other	0	2	Auto	2
10meiPPN2A2	17	Sound	14	361086	0	2			0		other	0	2	Auto	2
10meiPPN2A2	19	Sound	14	384487	0	2			0		other	0	2	Auto	2
10meiPPN2A2	21	Sound	16	407886	0	2			0		other	0	2	Auto	2
10meiPPN2A2	22	Response	1	411750	463	1							2	Auto	2
10meiPPN2A2	23	Sound	14	431296	0	3			0		other	0	2	Auto	2
10meiPPN2A2	25	Sound	14	454685	0	2			0		other	0	2	Auto	2
10meiPPN2A2	27	Sound	14	478085	0	2			0		other	0	2	Auto	2
10meiPPN2A2	29	Sound	14	501484	0	2			0		other	0	2	Auto	2
10meiPPN2A2	31	Sound	14	524884	0	2			0		other	0	2	Auto	2
10meiPPN2A2	33	Sound	18	548185	0	2			0		other	0	2	Auto	2
10meiPPN2A2	35	Sound	14	571484	0	2			0		other	0	2	Auto	2
10meiPPN2A2	37	Sound	14	594884	0	2			0		other	0	2	Auto	2
10meiPPN2A2	39	Sound	14	618283	0	2			0		other	0	2	Auto	2
10meiPPN2A2	41	Sound	18	641682	0	2			0		other	0	2	Auto	2
10meiPPN2A2	43	Sound	14	665782	0	2			0		other	0	2	Auto	2
10meiPPN2A2	45	Sound	18	689182	0	2			0		other	0	2	Auto	2
10meiPPN2A2	47	Sound	14	712982	0	2			0		other	0	2	Auto	2
10meiPPN2A2	49	Sound	18	736382	0	2			0		other	0	2	Auto	2
10meiPPN2A2	51	Sound	14	758782	0	2			0		other	0	2	Auto	2
10meiPPN2A2	53	Sound	14	782181	0	2			0		other	0	2	Auto	2
10meiPPN2A2	55	Sound	14	805580	0	2			0		other	0	2	Auto	2
10meiPPN2A2	57	Sound	14	828979	0	2			0		other	0	2	Auto	2
10meiPPN2A2	59	Sound	14	852379	0	2			0		other	0	2	Auto	2
10meiPPN2A2	61	Sound	14	875779	0	2			0		other	0	2	Auto	2
10meiPPN2A2	63	Sound	14	899179	0	2			0		other	0	2	Auto	2
10meiPPN2A2	65	Sound	14	922579	0	2			0		other	0	2	Auto	2
10meiPPN2A2	67	Sound	14	945978	0	2			0		other	0	2	Auto	2
10meiPPN2A2	69	Sound	14	969378	0	2			0		other	0	2	Auto	2
10meiPPN2A2	71	Sound	14	992778	0	2			0		other	0	2	Auto	2
10meiPPN2A2	73	Sound	16	1016177	0	2			0		other	0	2	Auto	2
10meiPPN2A2	74	Response	1	1020064	487	1							2	Auto	2
10meiPPN2A2	75	Sound	14	1039587	0	2			0		other	0	2	Auto	2
10meiPPN2A2	77	Sound	14	1062977	0	2			0		other	0	2	Auto	2
10meiPPN2A2	79	Sound	14	1086376	0	2			0		other	0	2	Auto	2
10meiPPN2A2	81	Sound	16	1109776	0	2			0		other	0	2	Auto	2
10meiPPN2A2	81	Response	1	1112876	3100	2							2	Auto	2
10meiPPN2A2	83	Sound	14	1133185	0	2			0		other	0	2	Auto	2
10meiPPN2A2	85	Sound	14	1156575	0	2			0		other	0	2	Auto	2
10meiPPN2A2	87	Sound	14	1179974	0	2			0		other	0	2	Auto	2
10meiPPN2A2	89	Sound	16	1203374	0	2			0		other	0	2	Auto	2
10meiPPN2A2	89	Response	1	1206207	2833	1							2	Auto	2
10meiPPN2A2	91	Sound	14	1226783	0	2			0		other	0	2	Auto	2
10meiPPN2A2	93	Sound	18	1250174	0	2			0		other	0	2	Auto	2
10meiPPN2A2	95	Sound	14	1273573	0	2			0		other	0	2	Auto	2
10meiPPN2A2	97	Sound	14	1296973	0	2			0		other	0	2	Auto	2
10meiPPN2A2	99	Sound	14	1320372	0	2			0		other	0	2	Auto	2
10meiPPN2A2	101	Sound	14	1343772	0	2			0		other	0	2	Auto	2
10meiPPN2A2	103	Sound	14	1367171	0	2			0		other	0	2	Auto	2
10meiPPN2A2	105	Sound	16	1390571	0	2			0		other	0	2	Auto	2
10meiPPN2A2	106	Response	1	1394708	736	1							2	Auto	2
10meiPPN2A2	107	Sound	14	1413982	0	1			0		other	0	2	Auto	2
10meiPPN2A2	109	Sound	14	1437371	0	2			0		other	0	2	Auto	2
10meiPPN2A2	111	Sound	14	1460771	0	2			0		other	0	2	Auto	2
10meiPPN2A2	113	Sound	14	1484171	0	2			0		other	0	2	Auto	2
10meiPPN2A2	115	Sound	14	1507570	0	2			0		other	0	2	Auto	2
10meiPPN2A2	117	Sound	16	1530969	0	2			0		other	0	2	Auto	2
10meiPPN2A2	118	Response	1	1535452	1083	1							2	Auto	2
10meiPPN2A2	119	Sound	14	1554379	0	2			0		other	0	2	Auto	2
10meiPPN2A2	121	Sound	18	1577768	0	2			0		other	0	2	Auto	2
10meiPPN2A2	123	Sound	14	1601769	0	2			0		other	0	2	Auto	2
10meiPPN2A2	125	Sound	16	1625169	0	2			0		other	0	2	Auto	2
10meiPPN2A2	126	Response	1	1629522	954	1							2	Auto	2
10meiPPN2A2	127	Sound	14	1648578	0	2			0		other	0	2	Auto	2
10meiPPN2A2	129	Sound	14	1671968	0	2			0		other	0	2	Auto	2
10meiPPN2A2	131	Sound	14	1695366	0	2			0		other	0	2	Auto	2
10meiPPN2A2	133	Sound	14	1718766	0	2			0		other	0	2	Auto	2
10meiPPN2A2	135	Sound	14	1742166	0	2			0		other	0	2	Auto	2
10meiPPN2A2	137	Sound	14	1765566	0	2			0		other	0	2	Auto	2
10meiPPN2A2	139	Sound	14	1788966	0	2			0		other	0	2	Auto	2
10meiPPN2A2	141	Sound	16	1812366	0	2			0		other	0	2	Auto	2
10meiPPN2A2	142	Response	1	1816443	678	1							2	Auto	2
10meiPPN2A2	143	Sound	14	1835774	0	2			0		other	0	2	Auto	2
10meiPPN2A2	145	Sound	18	1859164	0	2			0		other	0	2	Auto	2
10meiPPN2A2	147	Sound	14	1880864	0	2			0		other	0	2	Auto	2
10meiPPN2A2	149	Sound	14	1904263	0	2			0		other	0	2	Auto	2
10meiPPN2A2	151	Sound	14	1927663	0	2			0		other	0	2	Auto	2
10meiPPN2A2	153	Sound	18	1951064	0	2			0		other	0	2	Auto	2
10meiPPN2A2	155	Sound	14	1974762	0	2			0		other	0	2	Auto	2
10meiPPN2A2	157	Sound	14	1998063	0	2			0		other	0	2	Auto	2
10meiPPN2A2	159	Sound	14	2021462	0	2			0		other	0	2	Auto	2
10meiPPN2A2	161	Sound	16	2044861	0	2			0		other	0	2	Auto	2
10meiPPN2A2	162	Response	1	2049678	1418	1							2	Auto	2
10meiPPN2A2	163	Sound	14	2068270	0	2			0		other	0	2	Auto	2
10meiPPN2A2	165	Sound	14	2091661	0	2			0		other	0	2	Auto	2
10meiPPN2A2	167	Sound	14	2115061	0	2			0		other	0	2	Auto	2
10meiPPN2A2	169	Sound	14	2138461	0	2			0		other	0	2	Auto	2
10meiPPN2A2	171	Sound	14	2161860	0	2			0		other	0	2	Auto	2
10meiPPN2A2	173	Sound	14	2185260	0	2			0		other	0	2	Auto	2
10meiPPN2A2	175	Sound	14	2208659	0	2			0		other	0	2	Auto	2
10meiPPN2A2	177	Sound	16	2232058	0	2			0		other	0	2	Auto	2
10meiPPN2A2	178	Response	1	2236418	961	1							2	Auto	2
10meiPPN2A2	179	Sound	14	2255466	0	2			0		other	0	2	Auto	2
10meiPPN2A2	181	Sound	14	2278858	0	2			0		other	0	2	Auto	2
10meiPPN2A2	183	Sound	14	2302258	0	2			0		other	0	2	Auto	2
10meiPPN2A2	185	Sound	14	2325658	0	2			0		other	0	2	Auto	2
10meiPPN2A2	187	Sound	14	2349057	0	2			0		other	0	2	Auto	2
10meiPPN2A2	189	Sound	16	2372457	0	2			0		other	0	2	Auto	2
10meiPPN2A2	190	Response	1	2377504	1648	1							2	Auto	2
10meiPPN2A2	191	Sound	14	2395866	0	1			0		other	0	2	Auto	2
10meiPPN2A2	193	Sound	14	2419256	0	2			0		other	0	2	Auto	2
10meiPPN2A2	195	Sound	14	2442655	0	2			0		other	0	2	Auto	2
10meiPPN2A2	197	Sound	14	2466056	0	2			0		other	0	2	Auto	2
10meiPPN2A2	199	Sound	14	2489455	0	2			0		other	0	2	Auto	2
10meiPPN2A2	201	Sound	18	2512855	0	2			0		other	0	2	Auto	2
10meiPPN2A2	203	Sound	14	2536954	0	2			0		other	0	2	Auto	2
10meiPPN2A2	205	Sound	14	2560354	0	2			0		other	0	2	Auto	2
10meiPPN2A2	207	Sound	14	2583754	0	2			0		other	0	2	Auto	2
10meiPPN2A2	209	Sound	14	2607153	0	2			0		other	0	2	Auto	2
10meiPPN2A2	211	Sound	14	2630552	0	2			0		other	0	2	Auto	2
10meiPPN2A2	213	Sound	14	2653852	0	2			0		other	0	2	Auto	2
10meiPPN2A2	215	Sound	14	2677253	0	2			0		other	0	2	Auto	2
10meiPPN2A2	217	Sound	14	2700652	0	2			0		other	0	2	Auto	2
10meiPPN2A2	219	Sound	14	2724051	0	2			0		other	0	2	Auto	2
10meiPPN2A2	221	Sound	14	2747451	0	2			0		other	0	2	Auto	2
10meiPPN2A2	223	Sound	14	2770851	0	2			0		other	0	2	Auto	2
10meiPPN2A2	225	Sound	14	2794250	0	2			0		other	0	2	Auto	2
10meiPPN2A2	227	Sound	14	2817651	0	2			0		other	0	2	Auto	2
10meiPPN2A2	229	Sound	14	2841050	0	2			0		other	0	2	Auto	2
10meiPPN2A2	231	Sound	14	2864449	0	2			0		other	0	2	Auto	2
10meiPPN2A2	233	Sound	16	2887850	0	2			0		other	0	2	Auto	2
10meiPPN2A2	234	Response	1	2893608	2359	1							2	Auto	2
10meiPPN2A2	235	Sound	14	2911258	0	2			0		other	0	2	Auto	2
10meiPPN2A2	237	Sound	14	2934648	0	2			0		other	0	2	Auto	2
10meiPPN2A2	239	Sound	14	2958047	0	2			0		other	0	2	Auto	2
10meiPPN2A2	241	Sound	18	2981447	0	2			0		other	0	2	Auto	2
10meiPPN2A2	243	Sound	14	3004948	0	2			0		other	0	2	Auto	2
10meiPPN2A2	244	Response	1	3009336	988	1							2	Auto	2
10meiPPN2A2	245	Sound	18	3028358	0	1			0		other	0	2	Auto	2
10meiPPN2A2	247	Sound	14	3052047	0	2			0		other	0	2	Auto	2
10meiPPN2A2	249	Sound	18	3075446	0	2			0		other	0	2	Auto	2
[truncated: 13,563 more rows]
